# Supplementary material for: Methyl 2-(3a,8a-dimethyl-4-oxodeca­hydro­azulen-6-yl)acrylate
Source: Acta Crystallogr Sect E Struct Rep Online. 2011 Jul 30;67(Pt 8):o2187–8. doi: 10.1107/S1600536811029928 (PMC3213619; doi:10.1107/S1600536811029928)
Supplement: Supplementary file 1 [file e-67-o2187-sup1.cif]

##############################################################################
#                                                                            #
# This CIF contains the data in a paper accepted for publication in          #
# Acta Crystallographica Section E. It conforms to the requirements of       #
# Notes for Authors for Acta Crystallographica Section E, and has been       #
# peer reviewed under the auspices of the IUCr Commission on Journals.       #
#                                                                            #
# Full details of the Crystallographic Information File format               #
# are given in the paper "The Crystallographic Information File (CIF):       #
# a New Standard Archive File for Crystallography" by S. R. Hall, F. H.      #
# Allen and I. D. Brown [Acta Cryst. (1991), A47, 655-685].                  #
#                                                                            #
# The current version of the core CIF dictionary is obtainable from          #
# ftp://ftp.iucr.org/pub/cif_core.dic.                                       #
#                                                                            #
# Software is freely available for graphical display of the structure(s)     #
# in this CIF. For information consult the CIF software page                 #
# http://www.iucr.org/resources/cif/software.                                #
#                                                                            #
# This file may be used for bona fide research purposes within the           #
# scientific community so long as proper attribution is given to the journal # 
# article from which it was obtained.                                        #
#                                                                            #
##############################################################################
data_I
_audit_creation_method     SHELXL-97
_chemical_name_systematic
;
Methyl 2-(3a,8a-dimethyl-4-oxodecahydroazulen-6-yl)acrylate
;
_chemical_name_common     ?
_chemical_formula_moiety     'C16 H24 O3'
_chemical_formula_sum     'C16 H24 O3'
_chemical_formula_iupac     'C16 H24 O3'
_chemical_formula_weight     264.35
_chemical_melting_point     ?
_symmetry_cell_setting     monoclinic
_symmetry_space_group_name_H-M     'P 21'
_symmetry_space_group_name_hall     'P 2yb'
loop_
    _symmetry_equiv_pos_as_xyz
    'x, y, z'
    '-x, y+1/2, -z'
_cell_length_a     6.6954(3)
_cell_length_b     6.9447(3)
_cell_length_c     31.6168(18)
_cell_angle_alpha     90.00
_cell_angle_beta     90.095(7)
_cell_angle_gamma     90.00
_cell_volume     1470.10(12)
_cell_formula_units_Z     4
_cell_measurement_reflns_used     3361
_cell_measurement_theta_min     3.6
_cell_measurement_theta_max     29.19
_cell_measurement_temperature     180(2)
_exptl_crystal_description     block
_exptl_crystal_colour     colourless
_exptl_crystal_size_max     0.327
_exptl_crystal_size_mid     0.230
_exptl_crystal_size_min     0.147
_exptl_crystal_density_diffrn     1.194
_exptl_crystal_density_meas     ?
_exptl_crystal_density_method     'not measured'
_exptl_crystal_F_000     576
_exptl_absorpt_coefficient_mu     0.081
_exptl_absorpt_correction_type     multi-scan
_exptl_absorpt_process_details
;
(CrysAlis PRO; Agilent, 2010)
;
_exptl_absorpt_correction_T_min     0.84249
_exptl_absorpt_correction_T_max     1.00000
_exptl_special_details
;
The crystal is twinned by pseudo-merohedry. The unit cell is monoclinic but it
emulates an orthorhombic P 21 21 2 cell.
Empirical absorption correction using spherical harmonics,
 implemented in SCALE3 ABSPACK scaling algorithm.
CrysAlisPro (Agilent,2010)
;
_diffrn_ambient_temperature     179.9
_diffrn_radiation_type     'Mo K\a'
_diffrn_radiation_wavelength     0.7107
_diffrn_radiation_source     'Enhance (Mo) X-ray Source'
_diffrn_radiation_monochromator     'graphite'
_diffrn_measurement_device_type     'Agilent Xcalibur Eos Gemini ultra'
_diffrn_measurement_method     '\w scans'
_diffrn_detector_area_resol_mean     16.1978
_diffrn_reflns_number     9032
_diffrn_reflns_av_R_equivalents     0.0202
_diffrn_reflns_av_sigmaI/netI     0.0339
_diffrn_reflns_theta_min     3.61
_diffrn_reflns_theta_max     26.37
_diffrn_reflns_theta_full     26.37
_diffrn_measured_fraction_theta_max     0.976
_diffrn_measured_fraction_theta_full     0.976
_diffrn_reflns_limit_h_min     -8
_diffrn_reflns_limit_h_max     8
_diffrn_reflns_limit_k_min     -8
_diffrn_reflns_limit_k_max     8
_diffrn_reflns_limit_l_min     -36
_diffrn_reflns_limit_l_max     39
_diffrn_standards_number     ?
_diffrn_standards_interval_count     ?
_diffrn_standards_interval_time     ?
_diffrn_standards_decay_%     ?
_reflns_number_total     5575
_reflns_number_gt     4990
_reflns_threshold_expression     I>2\s(I)
_refine_ls_structure_factor_coef     Fsqd
_refine_ls_matrix_type     full
_refine_ls_R_factor_all     0.0483
_refine_ls_R_factor_gt     0.0419
_refine_ls_wR_factor_gt     0.1029
_refine_ls_wR_factor_ref     0.1097
_refine_ls_goodness_of_fit_ref     1.062
_refine_ls_restrained_S_all     1.064
_refine_ls_number_reflns     5575
_refine_ls_number_parameters     356
_refine_ls_number_restraints     19
_refine_ls_hydrogen_treatment     constr
_refine_ls_weighting_scheme     calc
_refine_ls_weighting_details
         'calc w=1/[\s^2^(Fo^2^)+(0.0580P)^2^+0.0579P] where P=(Fo^2^+2Fc^2^)/3'
_atom_sites_solution_hydrogens     geom
_atom_sites_solution_primary     direct
_atom_sites_solution_secondary     difmap
_refine_ls_shift/su_max     0.011
_refine_ls_shift/su_mean     0.002
_refine_diff_density_max     0.140
_refine_diff_density_min     -0.189
_refine_ls_extinction_method     none
_refine_ls_extinction_coef     ?
loop_
    _atom_type_symbol
    _atom_type_description
    _atom_type_scat_dispersion_real
    _atom_type_scat_dispersion_imag
    _atom_type_scat_source
    'C' 'C' 0.0033 0.0016
                         'International Tables Vol C Tables 4.2.6.8 and 6.1.1.4'
    'H' 'H' 0.0000 0.0000
                         'International Tables Vol C Tables 4.2.6.8 and 6.1.1.4'
    'O' 'O' 0.0106 0.0060
                         'International Tables Vol C Tables 4.2.6.8 and 6.1.1.4'
_computing_data_collection     'CrysAlis PRO (Agilent, 2010)'
_computing_cell_refinement     'CrysAlis PRO (Agilent, 2010)'
_computing_data_reduction     'CrysAlis PRO (Agilent, 2010)'
_computing_structure_solution     'SHELXS97 (Sheldrick, 2008)'
_computing_structure_refinement     'SHELXL97 (Sheldrick, 2008)'
_computing_molecular_graphics
   'ORTEPIII (Burnett & Johnson, 1996) and ORTEP-3 for Windows (Farrugia, 1997)'
_computing_publication_material
                                 'WinGX (Farrugia, 1999 and PLATON (Spek, 2009)'
loop_
    _atom_site_type_symbol
    _atom_site_label
    _atom_site_fract_x
    _atom_site_fract_y
    _atom_site_fract_z
    _atom_site_U_iso_or_equiv
    _atom_site_adp_type
    _atom_site_calc_flag
    _atom_site_refinement_flags
    _atom_site_occupancy
    _atom_site_symmetry_multiplicity
    _atom_site_disorder_assembly
    _atom_site_disorder_group
    O O11 -0.3396(6) 0.7937(7) 0.78385(10) 0.0491(9) Uani d . 1 1 . .
    O O12 -0.1779(6) 0.7707(7) 0.72197(8) 0.0441(9) Uani d . 1 1 . .
    O O13 0.0462(8) 0.4408(6) 0.90038(11) 0.0603(11) Uani d . 1 1 . .
    C C11 0.0245(7) 0.7490(7) 0.83087(10) 0.0320(10) Uani d . 1 1 . .
    H H11 -0.1000 0.6868 0.8397 0.038 Uiso calc R 1 1 . .
    C C12 0.1966(8) 0.6169(6) 0.84329(11) 0.0370(11) Uani d . 1 1 . .
    H H12A 0.3233 0.6815 0.8388 0.044 Uiso calc R 1 1 . .
    H H12B 0.1943 0.5008 0.8262 0.044 Uiso calc R 1 1 . .
    C C13 0.1702(9) 0.5650(7) 0.89132(14) 0.0376(11) Uani d . 1 1 . .
    C C16 0.0506(8) 0.9418(7) 0.90041(11) 0.0344(10) Uani d . 1 1 . .
    H H16A 0.0105 1.0672 0.9109 0.041 Uiso calc R 1 1 . .
    H H16B -0.0453 0.8491 0.9111 0.041 Uiso calc R 1 1 . .
    C C17 0.0323(8) 0.9457(7) 0.85143(11) 0.0371(11) Uani d . 1 1 . .
    H H17A -0.0878 1.0159 0.8439 0.045 Uiso calc R 1 1 . .
    H H17B 0.1453 1.0158 0.8400 0.045 Uiso calc R 1 1 . .
    C C14 0.2954(9) 0.6686(7) 0.92227(13) 0.0375(11) Uani d D 1 1 . .
    C C15 0.2545(8) 0.8936(7) 0.91989(13) 0.0365(11) Uani d D 1 1 A .
    C C18A 0.2343(11) 0.9472(10) 0.96834(13) 0.068(2) Uani d PD 0.53 1 A 1
    H H18A 0.3233 1.0532 0.9750 0.082 Uiso calc PR 0.53 1 A 1
    H H18B 0.0986 0.9879 0.9743 0.082 Uiso calc PR 0.53 1 A 1
    C C19A 0.2859(15) 0.7758(13) 0.99513(19) 0.0438(13) Uani d PD 0.53 1 A 1
    H H19A 0.2078 0.7746 1.0210 0.053 Uiso calc PR 0.53 1 A 1
    H H19B 0.4267 0.7756 1.0024 0.053 Uiso calc PR 0.53 1 A 1
    C C20A 0.2344(11) 0.6059(9) 0.96745(13) 0.0562(16) Uani d PD 0.53 1 A 1
    H H20A 0.0926 0.5778 0.9688 0.067 Uiso calc PR 0.53 1 A 1
    H H20B 0.3082 0.4924 0.9761 0.067 Uiso calc PR 0.53 1 A 1
    C C18B 0.2343(11) 0.9472(10) 0.96834(13) 0.068(2) Uani d PD 0.47 1 A 2
    H H18C 0.3638 0.9789 0.9802 0.082 Uiso calc PR 0.47 1 A 2
    H H18D 0.1462 1.0569 0.9719 0.082 Uiso calc PR 0.47 1 A 2
    C C19B 0.1550(14) 0.7852(12) 0.9882(2) 0.0438(13) Uani d PD 0.47 1 A 2
    H H19C 0.0105 0.7874 0.9861 0.053 Uiso calc PR 0.47 1 A 2
    H H19D 0.1911 0.7858 1.0179 0.053 Uiso calc PR 0.47 1 A 2
    C C20B 0.2344(11) 0.6059(9) 0.96745(13) 0.0562(16) Uani d PD 0.47 1 A 2
    H H20C 0.1324 0.5068 0.9664 0.067 Uiso calc PR 0.47 1 A 2
    H H20D 0.3488 0.5565 0.9828 0.067 Uiso calc PR 0.47 1 A 2
    C C111 0.0153(7) 0.7762(8) 0.78377(12) 0.0350(10) Uani d . 1 1 . .
    C C112 0.1773(8) 0.7999(10) 0.75949(14) 0.0527(14) Uani d . 1 1 . .
    H H11A 0.1632 0.8188 0.7305 0.063 Uiso calc R 1 1 . .
    H H11B 0.3039 0.7974 0.7716 0.063 Uiso calc R 1 1 . .
    C C113 -0.1814(7) 0.7805(8) 0.76432(12) 0.0340(10) Uani d . 1 1 . .
    C C114 -0.3611(8) 0.7761(8) 0.69985(12) 0.0453(11) Uani d . 1 1 . .
    H H11C -0.4307 0.8930 0.7066 0.068 Uiso calc R 1 1 . .
    H H11D -0.4413 0.6676 0.7079 0.068 Uiso calc R 1 1 . .
    H H11E -0.3359 0.7715 0.6700 0.068 Uiso calc R 1 1 . .
    C C141 0.5147(9) 0.6146(9) 0.91621(15) 0.0562(16) Uani d . 1 1 A .
    H H14A 0.5558 0.6476 0.8880 0.084 Uiso calc R 1 1 . .
    H H14B 0.5311 0.4786 0.9205 0.084 Uiso calc R 1 1 . .
    H H14C 0.5951 0.6835 0.9363 0.084 Uiso calc R 1 1 . .
    C C151 0.4187(10) 1.0125(9) 0.90107(18) 0.0537(15) Uani d . 1 1 . .
    H H15A 0.3809 1.1459 0.9015 0.081 Uiso calc R 1 1 A .
    H H15B 0.4417 0.9726 0.8724 0.081 Uiso calc R 1 1 . .
    H H15C 0.5386 0.9954 0.9173 0.081 Uiso calc R 1 1 . .
    O O21 -0.3368(5) 0.2891(7) 0.71830(9) 0.0455(8) Uani d . 1 1 . .
    O O22 -0.1755(6) 0.3099(7) 0.78059(8) 0.0435(8) Uani d . 1 1 . .
    O O23 0.0557(8) 0.6369(6) 0.60233(12) 0.0710(13) Uani d . 1 1 . .
    C C21 0.0213(7) 0.3281(7) 0.67099(11) 0.0336(10) Uani d . 1 1 . .
    H H21 -0.1050 0.3890 0.6628 0.040 Uiso calc R 1 1 . .
    C C22 0.1921(8) 0.4596(6) 0.65588(14) 0.0435(12) Uani d . 1 1 . .
    H H22A 0.1943 0.5748 0.6732 0.052 Uiso calc R 1 1 . .
    H H22B 0.3183 0.3933 0.6598 0.052 Uiso calc R 1 1 . .
    C C23 0.1736(7) 0.5141(6) 0.61251(15) 0.0367(10) Uani d . 1 1 . .
    C C26 0.0504(8) 0.1303(7) 0.60083(14) 0.0422(11) Uani d . 1 1 . .
    H H26A -0.0491 0.2194 0.5902 0.051 Uiso calc R 1 1 . .
    H H26B 0.0119 0.0029 0.5913 0.051 Uiso calc R 1 1 . .
    C C27 0.0351(8) 0.1312(7) 0.64743(13) 0.0423(12) Uani d . 1 1 . .
    H H27A 0.1503 0.0631 0.6585 0.051 Uiso calc R 1 1 . .
    H H27B -0.0820 0.0565 0.6551 0.051 Uiso calc R 1 1 . .
    C C24 0.2925(8) 0.4082(7) 0.57727(13) 0.0343(10) Uani d D 1 1 . .
    C C25 0.2532(7) 0.1810(6) 0.57876(14) 0.0364(11) Uani d D 1 1 B .
    C C28A 0.2445(10) 0.1255(7) 0.53289(15) 0.0547(15) Uani d PD 0.83 1 B 1
    H H28A 0.3450 0.0283 0.5271 0.066 Uiso calc PR 0.83 1 B 1
    H H28B 0.1146 0.0707 0.5266 0.066 Uiso calc PR 0.83 1 B 1
    C C29A 0.2795(15) 0.2957(12) 0.50553(16) 0.0775(19) Uani d PD 0.83 1 B 1
    H H29A 0.4178 0.3013 0.4965 0.093 Uiso calc PR 0.83 1 B 1
    H H29B 0.1943 0.2918 0.4807 0.093 Uiso calc PR 0.83 1 B 1
    C C30A 0.2296(11) 0.4625(8) 0.53251(15) 0.0566(17) Uani d PD 0.83 1 B 1
    H H30A 0.0874 0.4888 0.5314 0.068 Uiso calc PR 0.83 1 B 1
    H H30B 0.3010 0.5763 0.5231 0.068 Uiso calc PR 0.83 1 B 1
    C C28B 0.2445(10) 0.1255(7) 0.53289(15) 0.0547(15) Uani d PD 0.17 1 B 2
    H H28C 0.3776 0.1080 0.5214 0.066 Uiso calc PR 0.17 1 B 2
    H H28D 0.1693 0.0073 0.5291 0.066 Uiso calc PR 0.17 1 B 2
    C C29B 0.143(5) 0.289(3) 0.5125(7) 0.0775(19) Uani d PD 0.17 1 B 2
    H H29C 0.1674 0.2891 0.4822 0.093 Uiso calc PR 0.17 1 B 2
    H H29D -0.0002 0.2830 0.5173 0.093 Uiso calc PR 0.17 1 B 2
    C C30B 0.2296(11) 0.4625(8) 0.53251(15) 0.0566(17) Uani d PD 0.17 1 B 2
    H H30C 0.1315 0.5653 0.5333 0.068 Uiso calc PR 0.17 1 B 2
    H H30D 0.3443 0.5067 0.5165 0.068 Uiso calc PR 0.17 1 B 2
    C C211 0.0190(7) 0.3028(7) 0.71832(11) 0.0325(10) Uani d . 1 1 . .
    C C212 0.1757(7) 0.2744(9) 0.74169(12) 0.0445(12) Uani d . 1 1 . .
    H H21A 0.3016 0.2685 0.7293 0.053 Uiso calc R 1 1 . .
    H H21B 0.1621 0.2601 0.7708 0.053 Uiso calc R 1 1 . .
    C C213 -0.1856(7) 0.2982(7) 0.73821(13) 0.0333(9) Uani d . 1 1 . .
    C C214 -0.3691(8) 0.2993(11) 0.80196(13) 0.0582(15) Uani d . 1 1 . .
    H H21C -0.4298 0.1767 0.7963 0.087 Uiso calc R 1 1 . .
    H H21D -0.4542 0.4003 0.7917 0.087 Uiso calc R 1 1 . .
    H H21E -0.3503 0.3138 0.8319 0.087 Uiso calc R 1 1 . .
    C C241 0.5158(7) 0.4632(8) 0.58597(18) 0.0523(14) Uani d . 1 1 B .
    H H24A 0.5556 0.4133 0.6130 0.078 Uiso calc R 1 1 . .
    H H24B 0.5295 0.6008 0.5860 0.078 Uiso calc R 1 1 . .
    H H24C 0.5990 0.4091 0.5643 0.078 Uiso calc R 1 1 . .
    C C251 0.4216(10) 0.0690(8) 0.6025(2) 0.0612(16) Uani d . 1 1 . .
    H H25A 0.5398 0.0658 0.5854 0.092 Uiso calc R 1 1 B .
    H H25B 0.3779 -0.0603 0.6081 0.092 Uiso calc R 1 1 . .
    H H25C 0.4506 0.1325 0.6288 0.092 Uiso calc R 1 1 . .
loop_
    _atom_site_aniso_label
    _atom_site_aniso_U_11
    _atom_site_aniso_U_22
    _atom_site_aniso_U_33
    _atom_site_aniso_U_12
    _atom_site_aniso_U_13
    _atom_site_aniso_U_23
    O11 0.0296(16) 0.068(2) 0.0497(16) 0.0131(19) -0.0007(16) -0.0057(19)
    O12 0.0329(16) 0.067(2) 0.0324(11) -0.0016(19) -0.0084(14) 0.0003(16)
    O13 0.069(3) 0.045(2) 0.067(2) -0.020(2) -0.003(2) 0.0090(18)
    C11 0.026(2) 0.040(3) 0.0300(17) -0.0028(19) 0.0027(16) -0.0067(17)
    C12 0.046(3) 0.039(3) 0.0263(16) 0.014(3) -0.0010(19) -0.0137(17)
    C13 0.054(3) 0.0261(19) 0.0330(18) 0.006(2) 0.001(2) 0.0034(15)
    C16 0.037(2) 0.038(3) 0.0281(18) 0.006(2) 0.0088(19) -0.0104(17)
    C17 0.043(3) 0.037(2) 0.0315(18) 0.009(2) 0.0012(19) 0.0118(18)
    C14 0.039(3) 0.038(3) 0.0361(19) -0.001(3) 0.003(2) 0.0045(18)
    C15 0.043(3) 0.043(2) 0.0235(16) -0.004(2) 0.0041(18) -0.0050(16)
    C18A 0.077(5) 0.103(4) 0.0249(19) 0.025(4) -0.011(2) -0.004(2)
    C19A 0.049(3) 0.056(3) 0.026(2) 0.000(4) -0.003(2) 0.003(3)
    C20A 0.069(4) 0.066(4) 0.034(2) 0.002(3) 0.001(3) 0.000(2)
    C18B 0.077(5) 0.103(4) 0.0249(19) 0.025(4) -0.011(2) -0.004(2)
    C19B 0.049(3) 0.056(3) 0.026(2) 0.000(4) -0.003(2) 0.003(3)
    C20B 0.069(4) 0.066(4) 0.034(2) 0.002(3) 0.001(3) 0.000(2)
    C111 0.029(2) 0.034(2) 0.042(2) 0.0037(19) -0.0016(18) -0.007(2)
    C112 0.034(3) 0.083(4) 0.0409(18) 0.019(3) 0.008(2) -0.006(2)
    C113 0.034(2) 0.035(2) 0.0333(17) -0.002(2) 0.0013(19) -0.0075(19)
    C114 0.043(3) 0.040(2) 0.053(2) -0.012(2) -0.014(2) 0.003(2)
    C141 0.061(4) 0.060(4) 0.047(2) 0.026(3) -0.003(3) 0.002(3)
    C151 0.052(3) 0.052(3) 0.057(3) -0.004(3) -0.004(3) 0.008(2)
    O21 0.0226(14) 0.067(2) 0.0464(15) 0.0066(18) 0.0044(14) 0.0054(18)
    O22 0.0311(15) 0.061(2) 0.0383(12) 0.0060(18) 0.0117(14) 0.0011(16)
    O23 0.096(3) 0.0341(18) 0.083(2) 0.030(2) 0.035(3) 0.0178(18)
    C21 0.0238(19) 0.031(2) 0.046(2) -0.0050(18) 0.0084(18) -0.0005(17)
    C22 0.038(3) 0.027(2) 0.065(3) -0.003(2) 0.015(2) -0.006(2)
    C23 0.030(2) 0.0210(18) 0.059(2) -0.0053(18) 0.014(2) -0.0034(16)
    C26 0.039(3) 0.024(2) 0.064(3) -0.009(2) 0.008(2) -0.0007(19)
    C27 0.038(3) 0.031(2) 0.057(2) -0.013(2) 0.014(2) -0.016(2)
    C24 0.036(2) 0.028(2) 0.038(2) 0.002(2) 0.012(2) 0.0003(16)
    C25 0.039(3) 0.0191(18) 0.051(2) 0.0026(19) 0.012(2) -0.0040(16)
    C28A 0.067(4) 0.033(2) 0.064(3) 0.000(2) 0.005(3) -0.025(2)
    C29A 0.106(5) 0.084(5) 0.043(3) 0.007(5) 0.002(3) -0.004(3)
    C30A 0.073(4) 0.044(3) 0.052(2) 0.017(3) 0.006(3) 0.018(2)
    C28B 0.067(4) 0.033(2) 0.064(3) 0.000(2) 0.005(3) -0.025(2)
    C29B 0.106(5) 0.084(5) 0.043(3) 0.007(5) 0.002(3) -0.004(3)
    C30B 0.073(4) 0.044(3) 0.052(2) 0.017(3) 0.006(3) 0.018(2)
    C211 0.026(2) 0.037(2) 0.0346(19) 0.002(2) 0.0069(18) -0.007(2)
    C212 0.026(2) 0.069(3) 0.0380(17) 0.017(2) 0.0119(19) 0.000(2)
    C213 0.024(2) 0.029(2) 0.047(2) 0.0027(19) 0.0126(19) 0.0012(19)
    C214 0.036(3) 0.091(4) 0.048(2) 0.000(3) 0.027(2) -0.002(3)
    C241 0.034(3) 0.045(3) 0.078(3) -0.005(2) 0.018(3) 0.000(3)
    C251 0.048(3) 0.032(3) 0.104(4) 0.025(2) 0.006(3) -0.009(2)
_geom_special_details
;
All s.u.'s (except the s.u. in the dihedral angle between two l.s. planes) are
estimated using the full covariance matrix. The cell s.u.'s are taken into
account individually in the estimation of s.u.'s in distances, angles and
torsion angles; correlations between s.u.'s in cell parameters are only used
when they are defined by crystal symmetry. An approximate (isotropic)
treatment of cell s.u.'s is used for estimating s.u.'s involving l.s. planes.
;
loop_
    _geom_bond_atom_site_label_1
    _geom_bond_atom_site_label_2
    _geom_bond_site_symmetry_2
    _geom_bond_distance
    _geom_bond_publ_flag
    O11 C113 . 1.229(6) ?
    O12 C113 . 1.341(4) ?
    O12 C114 . 1.413(6) ?
    O13 C13 . 1.231(7) ?
    C11 C111 . 1.502(5) ?
    C11 C17 . 1.513(6) ?
    C11 C12 . 1.524(6) ?
    C11 H11 . 0.9800 ?
    C12 C13 . 1.571(5) ?
    C12 H12A . 0.9700 ?
    C12 H12B . 0.9700 ?
    C13 C14 . 1.475(7) ?
    C16 C15 . 1.535(7) ?
    C16 C17 . 1.554(5) ?
    C16 H16A . 0.9700 ?
    C16 H16B . 0.9700 ?
    C17 H17A . 0.9700 ?
    C17 H17B . 0.9700 ?
    C14 C141 . 1.528(8) ?
    C14 C20A . 1.548(6) ?
    C14 C15 . 1.588(6) ?
    C15 C151 . 1.498(8) ?
    C15 C18A . 1.582(5) ?
    C18A C19A . 1.501(10) ?
    C18A H18A . 0.9700 ?
    C18A H18B . 0.9700 ?
    C19A C20A . 1.509(10) ?
    C19A H19A . 0.9700 ?
    C19A H19B . 0.9700 ?
    C20A H20A . 0.9700 ?
    C20A H20B . 0.9700 ?
    C19B H19C . 0.9700 ?
    C19B H19D . 0.9700 ?
    C111 C112 . 1.339(7) ?
    C111 C113 . 1.454(7) ?
    C112 H11A . 0.9300 ?
    C112 H11B . 0.9300 ?
    C114 H11C . 0.9600 ?
    C114 H11D . 0.9600 ?
    C114 H11E . 0.9600 ?
    C141 H14A . 0.9600 ?
    C141 H14B . 0.9600 ?
    C141 H14C . 0.9600 ?
    C151 H15A . 0.9600 ?
    C151 H15B . 0.9600 ?
    C151 H15C . 0.9600 ?
    O21 C213 . 1.193(6) ?
    O22 C213 . 1.344(4) ?
    O22 C214 . 1.464(6) ?
    O23 C23 . 1.206(7) ?
    C21 C211 . 1.507(5) ?
    C21 C22 . 1.540(6) ?
    C21 C27 . 1.560(6) ?
    C21 H21 . 0.9800 ?
    C22 C23 . 1.428(6) ?
    C22 H22A . 0.9700 ?
    C22 H22B . 0.9700 ?
    C23 C24 . 1.554(6) ?
    C26 C27 . 1.477(6) ?
    C26 C25 . 1.567(7) ?
    C26 H26A . 0.9700 ?
    C26 H26B . 0.9700 ?
    C27 H27A . 0.9700 ?
    C27 H27B . 0.9700 ?
    C24 C30A . 1.524(7) ?
    C24 C241 . 1.567(8) ?
    C24 C25 . 1.600(6) ?
    C25 C28A . 1.502(6) ?
    C25 C251 . 1.563(8) ?
    C28A C29A . 1.484(9) ?
    C28A H28A . 0.9700 ?
    C28A H28B . 0.9700 ?
    C29A C30A . 1.477(9) ?
    C29A H29A . 0.9700 ?
    C29A H29B . 0.9700 ?
    C30A H30A . 0.9700 ?
    C30A H30B . 0.9700 ?
    C29B H29C . 0.9700 ?
    C29B H29D . 0.9700 ?
    C211 C212 . 1.299(7) ?
    C211 C213 . 1.508(6) ?
    C212 H21A . 0.9300 ?
    C212 H21B . 0.9300 ?
    C214 H21C . 0.9600 ?
    C214 H21D . 0.9600 ?
    C214 H21E . 0.9600 ?
    C241 H24A . 0.9600 ?
    C241 H24B . 0.9600 ?
    C241 H24C . 0.9600 ?
    C251 H25A . 0.9600 ?
    C251 H25B . 0.9600 ?
    C251 H25C . 0.9600 ?
loop_
    _geom_angle_atom_site_label_1
    _geom_angle_atom_site_label_2
    _geom_angle_atom_site_label_3
    _geom_angle_site_symmetry_1
    _geom_angle_site_symmetry_3
    _geom_angle
    _geom_angle_publ_flag
    C113 O12 C114 . . 118.6(4) ?
    C111 C11 C17 . . 108.3(4) ?
    C111 C11 C12 . . 111.2(3) ?
    C17 C11 C12 . . 114.0(4) ?
    C111 C11 H11 . . 107.7 ?
    C17 C11 H11 . . 107.7 ?
    C12 C11 H11 . . 107.7 ?
    C11 C12 C13 . . 107.6(4) ?
    C11 C12 H12A . . 110.2 ?
    C13 C12 H12A . . 110.2 ?
    C11 C12 H12B . . 110.2 ?
    C13 C12 H12B . . 110.2 ?
    H12A C12 H12B . . 108.5 ?
    O13 C13 C14 . . 124.8(4) ?
    O13 C13 C12 . . 117.5(5) ?
    C14 C13 C12 . . 117.7(4) ?
    C15 C16 C17 . . 118.3(4) ?
    C15 C16 H16A . . 107.7 ?
    C17 C16 H16A . . 107.7 ?
    C15 C16 H16B . . 107.7 ?
    C17 C16 H16B . . 107.7 ?
    H16A C16 H16B . . 107.1 ?
    C11 C17 C16 . . 114.6(4) ?
    C11 C17 H17A . . 108.6 ?
    C16 C17 H17A . . 108.6 ?
    C11 C17 H17B . . 108.6 ?
    C16 C17 H17B . . 108.6 ?
    H17A C17 H17B . . 107.6 ?
    C13 C14 C141 . . 110.1(4) ?
    C13 C14 C20A . . 109.0(4) ?
    C141 C14 C20A . . 107.5(5) ?
    C13 C14 C15 . . 110.5(4) ?
    C141 C14 C15 . . 113.6(5) ?
    C20A C14 C15 . . 106.0(4) ?
    C151 C15 C16 . . 111.9(4) ?
    C151 C15 C18A . . 108.5(5) ?
    C16 C15 C18A . . 105.1(4) ?
    C151 C15 C14 . . 115.8(5) ?
    C16 C15 C14 . . 112.8(4) ?
    C18A C15 C14 . . 101.6(4) ?
    C19A C18A C15 . . 109.9(5) ?
    C19A C18A H18A . . 109.7 ?
    C15 C18A H18A . . 109.7 ?
    C19A C18A H18B . . 109.7 ?
    C15 C18A H18B . . 109.7 ?
    H18A C18A H18B . . 108.2 ?
    C18A C19A C20A . . 103.9(5) ?
    C18A C19A H19A . . 111.0 ?
    C20A C19A H19A . . 111.0 ?
    C18A C19A H19B . . 111.0 ?
    C20A C19A H19B . . 111.0 ?
    H19A C19A H19B . . 109.0 ?
    C19A C20A C14 . . 104.8(5) ?
    C19A C20A H20A . . 110.8 ?
    C14 C20A H20A . . 110.8 ?
    C19A C20A H20B . . 110.8 ?
    C14 C20A H20B . . 110.8 ?
    H20A C20A H20B . . 108.9 ?
    H19C C19B H19D . . 108.2 ?
    C112 C111 C113 . . 119.3(4) ?
    C112 C111 C11 . . 123.4(4) ?
    C113 C111 C11 . . 117.3(4) ?
    C111 C112 H11A . . 120.0 ?
    C111 C112 H11B . . 120.0 ?
    H11A C112 H11B . . 120.0 ?
    O11 C113 O12 . . 121.3(4) ?
    O11 C113 C111 . . 124.7(3) ?
    O12 C113 C111 . . 113.9(4) ?
    O12 C114 H11C . . 109.5 ?
    O12 C114 H11D . . 109.5 ?
    H11C C114 H11D . . 109.5 ?
    O12 C114 H11E . . 109.5 ?
    H11C C114 H11E . . 109.5 ?
    H11D C114 H11E . . 109.5 ?
    C14 C141 H14A . . 109.5 ?
    C14 C141 H14B . . 109.5 ?
    H14A C141 H14B . . 109.5 ?
    C14 C141 H14C . . 109.5 ?
    H14A C141 H14C . . 109.5 ?
    H14B C141 H14C . . 109.5 ?
    C15 C151 H15A . . 109.5 ?
    C15 C151 H15B . . 109.5 ?
    H15A C151 H15B . . 109.5 ?
    C15 C151 H15C . . 109.5 ?
    H15A C151 H15C . . 109.5 ?
    H15B C151 H15C . . 109.5 ?
    C213 O22 C214 . . 114.3(4) ?
    C211 C21 C22 . . 112.6(4) ?
    C211 C21 C27 . . 111.9(4) ?
    C22 C21 C27 . . 109.1(3) ?
    C211 C21 H21 . . 107.7 ?
    C22 C21 H21 . . 107.7 ?
    C27 C21 H21 . . 107.7 ?
    C23 C22 C21 . . 113.0(4) ?
    C23 C22 H22A . . 109.0 ?
    C21 C22 H22A . . 109.0 ?
    C23 C22 H22B . . 109.0 ?
    C21 C22 H22B . . 109.0 ?
    H22A C22 H22B . . 107.8 ?
    O23 C23 C22 . . 120.0(4) ?
    O23 C23 C24 . . 118.6(4) ?
    C22 C23 C24 . . 121.2(4) ?
    C27 C26 C25 . . 120.2(4) ?
    C27 C26 H26A . . 107.3 ?
    C25 C26 H26A . . 107.3 ?
    C27 C26 H26B . . 107.3 ?
    C25 C26 H26B . . 107.3 ?
    H26A C26 H26B . . 106.9 ?
    C26 C27 C21 . . 119.0(4) ?
    C26 C27 H27A . . 107.6 ?
    C21 C27 H27A . . 107.6 ?
    C26 C27 H27B . . 107.6 ?
    C21 C27 H27B . . 107.6 ?
    H27A C27 H27B . . 107.0 ?
    C30A C24 C23 . . 114.0(4) ?
    C30A C24 C241 . . 111.5(4) ?
    C23 C24 C241 . . 104.3(4) ?
    C30A C24 C25 . . 103.1(4) ?
    C23 C24 C25 . . 111.2(4) ?
    C241 C24 C25 . . 113.0(4) ?
    C28A C25 C251 . . 111.4(4) ?
    C28A C25 C26 . . 109.8(4) ?
    C251 C25 C26 . . 107.4(4) ?
    C28A C25 C24 . . 103.4(4) ?
    C251 C25 C24 . . 112.8(5) ?
    C26 C25 C24 . . 112.2(4) ?
    C29A C28A C25 . . 110.6(4) ?
    C29A C28A H28A . . 109.5 ?
    C25 C28A H28A . . 109.5 ?
    C29A C28A H28B . . 109.5 ?
    C25 C28A H28B . . 109.5 ?
    H28A C28A H28B . . 108.1 ?
    C30A C29A C28A . . 104.6(4) ?
    C30A C29A H29A . . 110.8 ?
    C28A C29A H29A . . 110.8 ?
    C30A C29A H29B . . 110.8 ?
    C28A C29A H29B . . 110.8 ?
    H29A C29A H29B . . 108.9 ?
    C29A C30A C24 . . 106.2(5) ?
    C29A C30A H30A . . 110.5 ?
    C24 C30A H30A . . 110.5 ?
    C29A C30A H30B . . 110.5 ?
    C24 C30A H30B . . 110.5 ?
    H30A C30A H30B . . 108.7 ?
    H29C C29B H29D . . 108.8 ?
    C212 C211 C21 . . 125.1(4) ?
    C212 C211 C213 . . 119.6(3) ?
    C21 C211 C213 . . 115.2(4) ?
    C211 C212 H21A . . 120.0 ?
    C211 C212 H21B . . 120.0 ?
    H21A C212 H21B . . 120.0 ?
    O21 C213 O22 . . 124.9(4) ?
    O21 C213 C211 . . 123.5(3) ?
    O22 C213 C211 . . 111.6(4) ?
    O22 C214 H21C . . 109.5 ?
    O22 C214 H21D . . 109.5 ?
    H21C C214 H21D . . 109.5 ?
    O22 C214 H21E . . 109.5 ?
    H21C C214 H21E . . 109.5 ?
    H21D C214 H21E . . 109.5 ?
    C24 C241 H24A . . 109.5 ?
    C24 C241 H24B . . 109.5 ?
    H24A C241 H24B . . 109.5 ?
    C24 C241 H24C . . 109.5 ?
    H24A C241 H24C . . 109.5 ?
    H24B C241 H24C . . 109.5 ?
    C25 C251 H25A . . 109.5 ?
    C25 C251 H25B . . 109.5 ?
    H25A C251 H25B . . 109.5 ?
    C25 C251 H25C . . 109.5 ?
    H25A C251 H25C . . 109.5 ?
    H25B C251 H25C . . 109.5 ?
loop_
    _geom_hbond_atom_site_label_D
    _geom_hbond_atom_site_label_H
    _geom_hbond_atom_site_label_A
    _geom_hbond_site_symmetry_A
    _geom_hbond_distance_DH
    _geom_hbond_distance_HA
    _geom_hbond_distance_DA
    _geom_hbond_angle_DHA
    _geom_hbond_publ_flag
    C112 H11B O11 1_655 0.93 2.42 3.325(7) 165 yes
    C212 H21A O21 1_655 0.93 2.45 3.348(6) 162 yes
    C26 H26B O23 1_545 0.97 2.58 3.427(6) 146 yes
_iucr_refine_instructions_details
;
TITL TM71 in P21
CELL  0.71073   6.6954   6.9447  31.6168   90.000   90.095   90.000
ZERR     4.00   0.0003   0.0003   0.0018    0.000    0.007    0.000
LATT  -1
SYMM  - X, 1/2 + Y, - Z
SFAC  C    H    O
UNIT  64   96   12
MERG   2
TWIN    1.00  0.00  0.00  0.00 -1.00  0.00  0.00  0.00 -1.00   2
SHEL 40 0.8
EADP C19A  C19B
EXYZ C18A C18B
EXYZ C20A C20B
EADP C18A C18B
EADP C20A C20B
EADP C29A C29B
EXYZ C28A C28B
EXYZ C30A C30B
EADP C28A C28B
EADP C30A C30B
FMAP   2
PLAN   10
ACTA    52.80
BOND   $H
HTAB   2.0
L.S.  30
WGHT    0.058000    0.057900
BASF   0.50355
FVAR      10.00027
MOLE    1
O11   3   -0.339541    0.793714    0.783846    11.00000    0.02964    0.06773 =
         0.04957   -0.00569   -0.00096    0.01309
O12   3   -0.177967    0.770741    0.721982    11.00000    0.03287    0.06674 =
         0.03241    0.00029   -0.00837   -0.00157
O13   3    0.046175    0.440854    0.900374    11.00000    0.06823    0.04543 =
         0.06716    0.00895   -0.00343   -0.02048
C11   1    0.024417    0.749061    0.830866    11.00000    0.02636    0.03955 =
         0.03027   -0.00663    0.00256   -0.00261
AFIX  13
H11   2   -0.100096    0.686818    0.839687    11.00000   -1.20000
AFIX   0
C12   1    0.196615    0.616899    0.843291    11.00000    0.04569    0.03895 =
         0.02635   -0.01366   -0.00128    0.01444
AFIX  23
H12A  2    0.323310    0.681522    0.838871    11.00000   -1.20000
H12B  2    0.194322    0.500863    0.826220    11.00000   -1.20000
AFIX   0
C13   1    0.170158    0.564984    0.891318    11.00000    0.05357    0.02608 =
         0.03301    0.00334    0.00086    0.00607
C16   1    0.050569    0.941812    0.900428    11.00000    0.03674    0.03851 =
         0.02817   -0.01042    0.00862    0.00590
AFIX  23
H16A  2    0.010495    1.067177    0.910948    11.00000   -1.20000
H16B  2   -0.045287    0.848974    0.911041    11.00000   -1.20000
AFIX   0
C17   1    0.032235    0.945643    0.851443    11.00000    0.04282    0.03694 =
         0.03153    0.01171    0.00097    0.00935
AFIX  23
H17A  2   -0.087808    1.015886    0.843853    11.00000   -1.20000
H17B  2    0.145244    1.015759    0.840022    11.00000   -1.20000
AFIX   0
SAME C14 C15 C18B C19B C20B
C14   1    0.295464    0.668593    0.922287    11.00000    0.03879    0.03775 =
         0.03620    0.00440    0.00332   -0.00071
C15   1    0.254436    0.893578    0.919893    11.00000    0.04292    0.04293 =
         0.02355   -0.00491    0.00422   -0.00441
PART    1
C18A  1    0.234112    0.947188    0.968345    10.53000    0.07757    0.10315 =
         0.02497   -0.00438   -0.01105    0.02574
AFIX  23
H18A  2    0.322937    1.053244    0.975067    10.53000   -1.20000
H18B  2    0.098346    0.987665    0.974264    10.53000   -1.20000
AFIX   0
C19A  1    0.286028    0.775799    0.995143    10.53000    0.04909    0.05651 =
         0.02595    0.00304   -0.00292    0.00006
AFIX  23
H19A  2    0.208032    0.774475    1.020969    10.53000   -1.20000
H19B  2    0.426848    0.775703    1.002402    10.53000   -1.20000
AFIX   0
C20A  1    0.234469    0.605889    0.967448    10.53000    0.06843    0.06666 =
         0.03371    0.00014    0.00071    0.00159
AFIX  23
H20A  2    0.092673    0.577905    0.968747    10.53000   -1.20000
H20B  2    0.308270    0.492366    0.976147    10.53000   -1.20000
AFIX   0
PART    2
C18B  1    0.234112    0.947188    0.968345    10.47000    0.07757    0.10315 =
         0.02497   -0.00438   -0.01105    0.02574
AFIX  23
H18C  2    0.363644    0.978998    0.980223    10.47000   -1.20000
H18D  2    0.145973    1.056832    0.971898    10.47000   -1.20000
AFIX   0
C19B  1    0.154983    0.785127    0.988181    10.47000    0.04909    0.05651 =
         0.02595    0.00304   -0.00292    0.00006
AFIX  23
H19C  2    0.010430    0.787303    0.986142    10.47000   -1.20000
H19D  2    0.191244    0.785752    1.017897    10.47000   -1.20000
AFIX   0
C20B  1    0.234469    0.605889    0.967448    10.47000    0.06843    0.06666 =
         0.03371    0.00014    0.00071    0.00159
AFIX  23
H20C  2    0.132527    0.506760    0.966353    10.47000   -1.20000
H20D  2    0.348910    0.556507    0.982860    10.47000   -1.20000
AFIX   0
PART    0
C111  1    0.015352    0.776150    0.783800    11.00000    0.02834    0.03436 =
         0.04233   -0.00706   -0.00178    0.00361
C112  1    0.177237    0.799930    0.759488    11.00000    0.03432    0.08280 =
         0.04089   -0.00583    0.00743    0.01907
AFIX  93
H11A  2    0.162893    0.818937    0.730525    11.00000   -1.20000
H11B  2    0.303930    0.797426    0.771578    11.00000   -1.20000
AFIX   0
C113  1   -0.181519    0.780502    0.764332    11.00000    0.03337    0.03513 =
         0.03338   -0.00771    0.00115   -0.00213
C114  1   -0.361111    0.776090    0.699848    11.00000    0.04292    0.03967 =
         0.05327    0.00308   -0.01347   -0.01179
AFIX 137
H11C  2   -0.430653    0.892976    0.706599    11.00000   -1.50000
H11D  2   -0.441267    0.667551    0.707909    11.00000   -1.50000
H11E  2   -0.335988    0.771381    0.669981    11.00000   -1.50000
AFIX   0
C141  1    0.514672    0.614583    0.916210    11.00000    0.06123    0.06032 =
         0.04700    0.00206   -0.00350    0.02554
AFIX 137
H14A  2    0.555485    0.647512    0.888030    11.00000   -1.50000
H14B  2    0.531073    0.478662    0.920521    11.00000   -1.50000
H14C  2    0.595243    0.683628    0.936259    11.00000   -1.50000
AFIX   0
C151  1    0.418774    1.012560    0.901076    11.00000    0.05191    0.05228 =
         0.05735    0.00768   -0.00423   -0.00439
AFIX 137
H15A  2    0.381029    1.145908    0.901444    11.00000   -1.50000
H15B  2    0.441725    0.972527    0.872431    11.00000   -1.50000
H15C  2    0.538756    0.995402    0.917310    11.00000   -1.50000
AFIX   0
MOLE    2
O21   3   -0.336843    0.289124    0.718296    11.00000    0.02259    0.06764 =
         0.04655    0.00525    0.00421    0.00666
O22   3   -0.175414    0.309977    0.780599    11.00000    0.03104    0.06126 =
         0.03833    0.00109    0.01165    0.00602
O23   3    0.055784    0.636947    0.602332    11.00000    0.09684    0.03405 =
         0.08244    0.01781    0.03514    0.02967
C21   1    0.021366    0.328105    0.670989    11.00000    0.02386    0.03077 =
         0.04570   -0.00045    0.00820   -0.00480
AFIX  13
H21   2   -0.104944    0.388923    0.662769    11.00000   -1.20000
AFIX   0
C22   1    0.192090    0.459579    0.655887    11.00000    0.03864    0.02718 =
         0.06482   -0.00628    0.01475   -0.00319
AFIX  23
H22A  2    0.194335    0.574836    0.673212    11.00000   -1.20000
H22B  2    0.318251    0.393317    0.659886    11.00000   -1.20000
AFIX   0
C23   1    0.173558    0.514043    0.612500    11.00000    0.03037    0.02100 =
         0.05890   -0.00333    0.01369   -0.00523
C26   1    0.050449    0.130229    0.600846    11.00000    0.03849    0.02414 =
         0.06337   -0.00066    0.00782   -0.00885
AFIX  23
H26A  2   -0.049116    0.219310    0.590141    11.00000   -1.20000
H26B  2    0.011858    0.002845    0.591262    11.00000   -1.20000
AFIX   0
C27   1    0.035125    0.131125    0.647449    11.00000    0.03853    0.03130 =
         0.05720   -0.01638    0.01344   -0.01286
AFIX  23
H27A  2    0.150396    0.063107    0.658542    11.00000   -1.20000
H27B  2   -0.081910    0.056495    0.655041    11.00000   -1.20000
AFIX   0
SAME C24 C25 C28B C29B C30B
C24   1    0.292406    0.408279    0.577285    11.00000    0.03628    0.02843 =
         0.03812    0.00044    0.01213    0.00150
C25   1    0.253332    0.181016    0.578766    11.00000    0.03923    0.01914 =
         0.05078   -0.00405    0.01158    0.00256
PART    1
C28A  1    0.244605    0.125453    0.532887    10.83000    0.06708    0.03313 =
         0.06335   -0.02513    0.00523    0.00031
AFIX  23
H28A  2    0.345164    0.028442    0.527116    10.83000   -1.20000
H28B  2    0.114745    0.070583    0.526538    10.83000   -1.20000
AFIX   0
C29A  1    0.279420    0.295704    0.505546    10.83000    0.10578    0.08405 =
         0.04274   -0.00356    0.00183    0.00738
AFIX  23
H29A  2    0.417633    0.301370    0.496483    10.83000   -1.20000
H29B  2    0.194043    0.291723    0.480745    10.83000   -1.20000
AFIX   0
C30A  1    0.229532    0.462566    0.532514    10.83000    0.07332    0.04410 =
         0.05200    0.01771    0.00606    0.01679
AFIX  23
H30A  2    0.087344    0.488907    0.531406    10.83000   -1.20000
H30B  2    0.300995    0.576266    0.523132    10.83000   -1.20000
AFIX   0
PART    2
C28B  1    0.244605    0.125453    0.532887    10.17000    0.06708    0.03313 =
         0.06335   -0.02513    0.00523    0.00031
AFIX  23
H28C  2    0.377746    0.108072    0.521457    10.17000   -1.20000
H28D  2    0.169466    0.007300    0.529049    10.17000   -1.20000
AFIX   0
C29B  1    0.142800    0.288879    0.512456    10.17000    0.10578    0.08405 =
         0.04274   -0.00356    0.00183    0.00738
AFIX  23
H29C  2   -0.000116    0.282873    0.517259    10.17000   -1.20000
H29D  2    0.167296    0.289038    0.482227    10.17000   -1.20000
AFIX   0
C30B  1    0.229532    0.462566    0.532514    10.17000    0.07332    0.04410 =
         0.05200    0.01771    0.00606    0.01679
AFIX  23
H30C  2    0.131454    0.565302    0.533282    10.17000   -1.20000
H30D  2    0.344231    0.506772    0.516524    10.17000   -1.20000
AFIX   0
PART    0
C211  1    0.018947    0.302741    0.718335    11.00000    0.02615    0.03708 =
         0.03426   -0.00683    0.00668    0.00230
C212  1    0.175754    0.274481    0.741688    11.00000    0.02636    0.06922 =
         0.03794   -0.00029    0.01182    0.01701
AFIX  93
H21A  2    0.301550    0.268627    0.729326    11.00000   -1.20000
H21B  2    0.162356    0.260078    0.770790    11.00000   -1.20000
AFIX   0
C213  1   -0.185559    0.298178    0.738222    11.00000    0.02468    0.02873 =
         0.04655    0.00135    0.01241    0.00290
C214  1   -0.369111    0.299215    0.801963    11.00000    0.03564    0.09106 =
         0.04785   -0.00109    0.02681    0.00072
AFIX 137
H21C  2   -0.429758    0.176640    0.796276    11.00000   -1.50000
H21D  2   -0.454350    0.400170    0.791716    11.00000   -1.50000
H21E  2   -0.350140    0.313785    0.831896    11.00000   -1.50000
AFIX   0
C241  1    0.515824    0.463207    0.585984    11.00000    0.03366    0.04531 =
         0.07802    0.00061    0.01776   -0.00471
AFIX 137
H24A  2    0.555931    0.413121    0.612994    11.00000   -1.50000
H24B  2    0.529493    0.600813    0.586012    11.00000   -1.50000
H24C  2    0.598866    0.409327    0.564273    11.00000   -1.50000
AFIX   0
C251  1    0.421482    0.068954    0.602545    11.00000    0.04759    0.03196 =
         0.10389   -0.00879    0.00660    0.02454
AFIX 137
H25A  2    0.539589    0.065807    0.585385    11.00000   -1.50000
H25B  2    0.377708   -0.060254    0.608057    11.00000   -1.50000
H25C  2    0.450585    0.132375    0.628821    11.00000   -1.50000
HKLF    4
REM  TM71 in P21
REM R1 =  0.0419 for   4990 Fo > 4sig(Fo)  and  0.0483 for all   5573 data
REM    356 parameters refined using     19 restraints
END
WGHT      0.0580      0.0553
REM Highest difference peak  0.140,  deepest hole -0.190,  1-sigma level  0.042
Q1    1  -0.1230  0.7989  0.9217  11.00000  0.05    0.14
Q2    1   0.0331  0.8431  1.0392  11.00000  0.05    0.13
Q3    1   0.4788  0.2010  0.5128  11.00000  0.05    0.13
Q4    1   0.0011  0.2573  0.6599  11.00000  0.05    0.13
Q5    1   0.4757  0.4746  0.4998  11.00000  0.05    0.13
Q6    1   0.6985  0.2628  0.5199  11.00000  0.05    0.13
Q7    1   0.0958  0.3952  0.6601  11.00000  0.05    0.13
Q8    1   0.1576 -0.0191  0.6826  11.00000  0.05    0.13
Q9    1   0.0600  0.7869  0.6199  11.00000  0.05    0.12
Q10   1   0.0324 -0.1323  0.6757  11.00000  0.05    0.12
;
data_global
_journal_date_recd_electronic     2011-07-15
_journal_date_accepted     2011-07-24
_journal_name_full     'Acta Crystallographica, Section E'
_journal_year     2011
_journal_volume     67
_journal_issue      8
_journal_page_first     o2187
_journal_page_last     o2188
_journal_paper_category     QO
_journal_coeditor_code     OM2451
_publ_contact_author_name     'Doctor Mohamed Tebbaa'
_publ_contact_author_address
;
Laboratoire de Chimie Biomoleculaire, Substances Naturelles
et R\'eactivit\'e URAC16, Facult\'e des Sciences Semlalia,
BP 2390 Bd My Abdellah,
40000 Marrakech
Morocco.
;
_publ_contact_author_email     'mberraho@yahoo.fr'
_publ_contact_author_fax     '0021224437408'
_publ_contact_author_phone     '0021224434649'
_publ_section_title
;
Methyl 2-(3a,8a-dimethyl-4-oxodecahydroazulen-6-yl)acrylate
;
loop_
    _publ_author_name
    _publ_author_address
    'Tebbaa, Mohamed'
;
Laboratoire de Chimie Biomoleculaire,
Substances Naturelles et R\'eactivit\'e URAC16, Facult\'e des Sciences Semlalia,
BP 2390 Boulevard My Abdellah,
40000 Marrakech
Morocco
;
    'Benharref, Ahmed'
;
Laboratoire de Chimie Biomoleculaire,
Substances Naturelles et R\'eactivit\'e URAC16, Facult\'e des Sciences Semlalia,
BP 2390 Boulevard My Abdellah,
40000 Marrakech
Morocco
;
    'Berraho, Moha'
;
Laboratoire de Chimie Biomoleculaire,
Substances Naturelles et R\'eactivit\'e URAC16, Facult\'e des Sciences Semlalia,
BP 2390 Boulevard My Abdellah,
40000 Marrakech
Morocco
;
    'Daran, Jean Claude'
;
Laboratoire de Chimie de Coordination,
205 Route de Narbonne, 31077 Toulouse Cedex 04, France
;
    'Akssira, Mohamed'
;
Laboratoire de Chimie Bioorganique et Analytique,
URAC 22, BP 146, FSTM, Universit\'e Hassan II
Mohammedia--Casablanca 20810 Mohammedia, Morocco
;
    'Elhakmaoui, Ahmed'
;
Laboratoire de Chimie Bioorganique et Analytique,
URAC 22, BP 146, FSTM, Universit\'e Hassan II
Mohammedia--Casablanca 20810 Mohammedia, Morocco
;
