# Supplementary material for: Methyl 2-(3a,8a-dimethyl-4-oxodeca­hydro­azulen-6-yl)acrylate
Source: Acta Crystallogr Sect E Struct Rep Online. 2011 Jul 30;67(Pt 8):o2187–8. doi: 10.1107/S1600536811029928 (PMC3213619; doi:10.1107/S1600536811029928)
Supplement: Supplementary file 2 [file e-67-o2187-Isup2.hkl]

#
# h,k,l, Fc-squared, Fo-squared, sigma(Fo-squared) and status flag
#
data_I
_shelx_title ' TM71 in P21'
_shelx_refln_list_code          4
_shelx_F_calc_maximum      155.07
_exptl_crystal_F_000       576.00
_reflns_d_resolution_high  0.8001
 
loop_
 _symmetry_equiv_pos_as_xyz
 'x, y, z'
 '-x, y+1/2, -z'
 
_cell_length_a     6.6954
_cell_length_b     6.9447
_cell_length_c    31.6168
_cell_angle_alpha  90.000
_cell_angle_beta   90.095
_cell_angle_gamma  90.000
 
_shelx_F_squared_multiplier     1.000
 
loop_
 _refln_index_h
 _refln_index_k
 _refln_index_l
 _refln_F_squared_calc
 _refln_F_squared_meas
 _refln_F_squared_sigma
 _refln_observed_status
   0  -8   0       96.40       95.32      7.86 o
   1  -8   0        3.42        7.25      3.03 o
   2  -8   0       29.90       28.70      3.20 o
   3  -8   0       12.78       11.38      2.10 o
   1  -7   0        2.96        1.62      1.00 o
   2  -7   0        3.70        2.76      1.28 o
   3  -7   0       13.31        9.05      1.97 o
   4  -7   0        0.91        3.39      1.62 o
   0  -6   0     1714.18     1731.24     27.53 o
   1  -6   0      238.60      224.49      5.78 o
   2  -6   0       14.95       14.87      2.78 o
   3  -6   0        4.55        5.69      1.58 o
   4  -6   0       68.71       61.79      4.45 o
   5  -6   0       75.36       70.96      5.17 o
   6  -6   0       86.89       95.88      6.26 o
   1  -5   0       61.57       65.55      3.57 o
   2  -5   0        3.63        2.07      1.82 o
   3  -5   0       28.91       29.84      2.15 o
   4  -5   0       68.92       71.87      3.56 o
   5  -5   0       93.82       84.84      4.30 o
   6  -5   0        7.74        7.58      1.90 o
   0  -4   0      774.02      588.22     12.57 o
   2  -4   0      132.08      133.56      3.67 o
   3  -4   0      102.60      105.36      6.14 o
   4  -4   0      432.43      400.55      6.01 o
   5  -4   0      311.05      321.05      7.81 o
   6  -4   0      404.76      401.80      9.60 o
   7  -4   0        2.86        2.03      3.13 o
   1  -3   0      335.14      323.12      3.98 o
   2  -3   0      394.10      392.96      9.88 o
   3  -3   0      189.70      194.15      4.69 o
   4  -3   0      232.20      221.64      4.12 o
   5  -3   0       48.46       47.79      2.96 o
   6  -3   0        6.30        7.35      2.15 o
   7  -3   0        1.74        0.50      1.24 o
   0  -2   0     2424.40     2507.62     31.19 o
   1  -2   0      362.48      405.46      7.06 o
   2  -2   0     1037.06     1053.15      8.72 o
   3  -2   0      493.76      583.53      5.66 o
   4  -2   0      115.94      126.64      3.06 o
   5  -2   0      128.08      113.75      3.49 o
   6  -2   0      544.05      542.87     18.21 o
   7  -2   0        2.23        4.12      1.88 o
   8  -2   0        0.89        0.91      1.33 o
   1  -1   0      240.19      243.50      4.91 o
   2  -1   0      967.54      962.14      5.16 o
   3  -1   0      514.08      530.71      4.60 o
   4  -1   0        2.25        0.05      0.60 o
   5  -1   0      159.77      163.20      4.28 o
   6  -1   0        0.81        0.61      0.83 o
   7  -1   0       12.90       10.40      1.94 o
   8  -1   0        0.35        2.23      1.74 o
   2   0   0      889.88      850.71      6.30 o
   3   0   0       23.77       24.88      1.17 o
   4   0   0      592.47      697.64      7.06 o
   5   0   0      933.22      932.27     12.28 o
   6   0   0      701.38      716.44     14.00 o
   7   0   0        1.77       -0.02      1.11 o
   8   0   0       61.80       84.29      5.94 o
   2   1   0      967.54      970.33     12.53 o
   3   1   0      514.08      526.30      5.85 o
   4   1   0        2.26        0.77      0.55 o
   5   1   0      159.77      158.35      3.65 o
   6   1   0        0.81       -0.32      2.16 o
   7   1   0       12.90       10.32      1.92 o
   8   1   0        0.35        0.55      2.88 o
   1   2   0      362.48      396.38      3.19 o
   2   2   0     1037.06     1036.10      6.09 o
   3   2   0      493.76      569.24     11.55 o
   4   2   0      115.94      119.06      9.81 o
   5   2   0      128.08      120.04     11.90 o
   6   2   0      544.05      554.99     17.27 o
   7   2   0        2.23        0.61      1.49 o
   8   2   0        0.89        4.12      1.62 o
   1   3   0      335.14      315.85      5.36 o
   2   3   0      394.10      401.77      4.88 o
   3   3   0      189.70      188.63      3.42 o
   4   3   0      232.20      223.65      9.84 o
   5   3   0       48.46       51.40      3.44 o
   6   3   0        6.30        7.85      2.11 o
   7   3   0        1.74        0.87      1.69 o
   0   4   0      774.02      604.20     13.34 o
   1   4   0        3.13        0.05      0.71 o
   2   4   0      132.08      129.36      5.15 o
   3   4   0      102.60      109.95      4.51 o
   4   4   0      432.43      411.67     14.46 o
   5   4   0      311.05      339.82      8.76 o
   6   4   0      404.76      435.77     16.84 o
   1   5   0       61.57       68.76      3.68 o
   2   5   0        3.63        1.58      0.66 o
   3   5   0       28.91       25.21      3.47 o
   4   5   0       68.92       80.50      7.10 o
   5   5   0       93.82       87.22      7.63 o
   6   5   0        7.74        8.19      3.18 o
   0   6   0     1714.18     1810.15     29.14 o
   1   6   0      238.60      236.52      7.42 o
   2   6   0       14.95       10.21      1.63 o
   3   6   0        4.55        2.16      2.16 o
   4   6   0       68.71       69.40      7.15 o
   5   6   0       75.36       87.56      8.42 o
   6   6   0       86.89      101.46      9.43 o
   1   7   0        2.96        2.79      1.41 o
   2   7   0        3.70        2.69      1.29 o
   3   7   0       13.31        9.71      3.09 o
   4   7   0        0.91        6.58      3.37 o
   0   8   0       96.40       97.20      8.16 o
   1   8   0        3.42        1.59      1.24 o
   2   8   0       29.90       33.23      5.24 o
   3   8   0       12.78        9.91      3.19 o
  -3  -8   1        4.79        5.63      1.79 o
  -2  -8   1        7.30        7.66      2.11 o
  -1  -8   1       61.56       57.61      3.54 o
   0  -8   1        8.09       10.86      2.17 o
   1  -8   1       61.61       56.86      4.41 o
   2  -8   1        7.35        7.80      2.00 o
   3  -8   1        4.76        4.34      1.60 o
  -4  -7   1       39.34       38.38      3.81 o
  -3  -7   1       18.32       17.27      2.56 o
  -2  -7   1        1.40        1.82      1.19 o
  -1  -7   1        9.65       10.22      1.44 o
   0  -7   1       90.24       78.93      4.67 o
   1  -7   1        9.71        7.66      1.27 o
   2  -7   1        1.41        1.31      0.98 o
   3  -7   1       18.28       17.96      2.91 o
   4  -7   1       39.32       37.67      3.79 o
  -6  -6   1       21.69       26.35      3.70 o
  -5  -6   1      118.88      124.75      6.69 o
  -4  -6   1       74.85       65.94      4.63 o
  -3  -6   1       18.21       20.93      2.58 o
  -2  -6   1       94.26       89.67      4.72 o
  -1  -6   1      181.44      189.52      5.32 o
   0  -6   1       87.08      132.03     14.94 o
   1  -6   1      181.04      193.86      5.87 o
   2  -6   1       94.14       91.89      4.69 o
   3  -6   1       18.19       16.31      2.19 o
   4  -6   1       75.31       71.15      3.76 o
   5  -6   1      118.98      128.35      6.43 o
   6  -6   1       21.76       28.93      4.93 o
  -6  -5   1       44.44       44.02      3.37 o
  -5  -5   1       37.10       38.82      3.02 o
  -4  -5   1       63.74       64.05      3.41 o
  -3  -5   1       87.41       88.99      4.59 o
  -2  -5   1      100.31       93.72      4.35 o
  -1  -5   1      268.67      257.16      6.76 o
   0  -5   1       64.75       76.48      3.69 o
   1  -5   1      268.59      258.98     12.45 o
   2  -5   1      100.17       92.86      3.24 o
   3  -5   1       87.70       81.36      3.42 o
   4  -5   1       63.96       64.66      3.41 o
   5  -5   1       36.91       39.59      3.51 o
   6  -5   1       44.51       44.83      3.33 o
  -7  -4   1       15.61       18.23      2.88 o
  -6  -4   1       41.68       48.21      3.98 o
  -5  -4   1       35.35       43.91      6.99 o
  -4  -4   1       61.26       72.45      3.17 o
  -3  -4   1      354.87      334.70      6.58 o
  -2  -4   1      354.36      361.53      7.45 o
  -1  -4   1      993.84     1037.12     12.02 o
   1  -4   1      994.41     1040.20      9.80 o
   2  -4   1      353.84      358.79      5.94 o
   3  -4   1      355.10      344.12      6.59 o
   4  -4   1       61.53       74.15      4.58 o
   5  -4   1       35.56       37.38      2.91 o
   6  -4   1       41.66       48.21      3.72 o
   7  -4   1       15.50       22.63      3.19 o
  -7  -3   1        4.57        4.56      1.89 o
  -6  -3   1       14.41       10.75      2.91 o
  -5  -3   1       45.88       45.53      2.87 o
  -4  -3   1       14.85       14.61      1.56 o
  -3  -3   1      337.51      345.13      6.24 o
  -2  -3   1      157.21      161.85      3.74 o
  -1  -3   1      645.68      642.23      5.64 o
   0  -3   1      292.76      314.69      4.02 o
   1  -3   1      645.61      661.24     10.98 o
   2  -3   1      156.46      154.13      3.65 o
   3  -3   1      336.86      341.77      6.16 o
   4  -3   1       14.82       15.74      1.23 o
   5  -3   1       45.84       39.90      1.98 o
   6  -3   1       14.36       10.20      2.06 o
   7  -3   1        4.58        1.79      1.93 o
  -8  -2   1       25.62       23.48      3.39 o
  -7  -2   1       27.30       24.19      3.83 o
  -6  -2   1      135.02      131.32     14.76 o
  -5  -2   1      389.12      383.95      6.05 o
  -4  -2   1      169.38      170.11      3.31 o
  -3  -2   1      231.29      204.51      3.23 o
  -2  -2   1      444.31      461.75      5.82 o
  -1  -2   1     6367.84     6332.98     29.83 o
   0  -2   1      285.42      276.57      3.52 o
   1  -2   1     6375.12     6270.99     34.32 o
   2  -2   1      444.83      474.36      9.51 o
   3  -2   1      231.30      205.44      3.48 o
   4  -2   1      169.72      170.36      3.54 o
   5  -2   1      388.78      388.50      6.61 o
   6  -2   1      135.49      138.92      9.93 o
   7  -2   1       27.29       24.35      3.06 o
   8  -2   1       25.66       30.40      7.75 o
  -8  -1   1       35.06       40.74      4.29 o
  -7  -1   1        3.86        3.57      1.28 o
  -6  -1   1       99.05       97.26      5.33 o
  -5  -1   1       77.93       78.52      2.91 o
  -4  -1   1        5.11        5.54      1.21 o
  -3  -1   1      901.29      940.81      6.41 o
  -2  -1   1      370.34      358.72      3.39 o
  -1  -1   1     5804.61     5359.62     24.82 o
   1  -1   1     5808.32     5281.74     31.96 o
   2  -1   1      371.07      357.56      3.57 o
   3  -1   1      900.47      944.79      7.45 o
   4  -1   1        5.20        7.36      3.51 o
   5  -1   1       77.85       75.35      3.00 o
   6  -1   1       98.92       96.28      3.76 o
   7  -1   1        3.86        5.18      1.47 o
   8  -1   1       35.17       43.66      4.26 o
  -8   0   1      181.85      219.29      9.25 o
  -7   0   1       14.06       12.72      2.11 o
  -6   0   1       47.79       56.95      6.40 o
  -5   0   1     1156.18     1141.96     40.20 o
  -4   0   1      142.21      162.34      3.01 o
  -3   0   1        5.28        4.15      0.41 o
  -2   0   1     3190.38     3155.80     11.47 o
   2   0   1     3186.85     3155.13     14.79 o
   3   0   1        5.27        4.60      0.55 o
   4   0   1      142.63      158.89      3.45 o
   5   0   1     1154.94     1113.36     34.51 o
   6   0   1       47.77       51.94      4.19 o
   7   0   1       13.99       10.87      2.72 o
   8   0   1      181.89      225.78      9.53 o
  -8   1   1       35.05       37.78      3.90 o
  -7   1   1        3.86        1.77      1.26 o
  -6   1   1       99.10       99.68      7.49 o
  -5   1   1       77.97       76.94      2.48 o
  -4   1   1        5.16        9.01      2.45 o
  -3   1   1      900.89      945.76      9.37 o
  -2   1   1      370.55      351.17      7.44 o
   1   1   1     5805.63     5386.71     25.20 o
   2   1   1      370.86      370.69      7.94 o
   3   1   1      900.87      946.65      9.13 o
   4   1   1        5.15        5.46      0.72 o
   5   1   1       77.81       73.91      5.33 o
   6   1   1       98.87      100.27      7.58 o
   7   1   1        3.87        4.22      1.42 o
   8   1   1       35.18       37.53      5.60 o
  -8   2   1       25.59       28.91      6.74 o
  -7   2   1       27.24       24.97      4.14 o
  -6   2   1      134.87      132.06      8.51 o
  -5   2   1      388.94      399.73     14.70 o
  -4   2   1      169.40      170.30      7.73 o
  -3   2   1      231.21      195.54      6.63 o
  -2   2   1      444.44      451.90      4.13 o
  -1   2   1     6368.59     6299.45     24.10 o
   1   2   1     6374.38     6296.78     25.93 o
   2   2   1      444.71      472.29      9.09 o
   3   2   1      231.38      212.07      7.05 o
   4   2   1      169.70      167.99      3.65 o
   5   2   1      388.96      382.26     12.97 o
   6   2   1      135.64      128.03      8.64 o
   7   2   1       27.36       21.48      4.06 o
   8   2   1       25.69       24.72      3.22 o
  -7   3   1        4.56        3.08      1.52 o
  -6   3   1       14.38       12.84      2.01 o
  -5   3   1       45.80       42.36      3.08 o
  -4   3   1       14.85       15.91      2.88 o
  -3   3   1      337.08      325.45      6.78 o
  -2   3   1      156.82      155.15      4.34 o
  -1   3   1      645.33      643.17      7.51 o
   0   3   1      292.76      311.08      4.65 o
   1   3   1      645.97      645.84     10.73 o
   2   3   1      156.85      155.10      3.12 o
   3   3   1      337.29      339.80      5.58 o
   4   3   1       14.82       14.24      0.97 o
   5   3   1       45.93       44.35      3.89 o
   6   3   1       14.38       11.42      2.48 o
   7   3   1        4.60        6.84      2.71 o
  -6   4   1       41.75       59.50      6.66 o
  -5   4   1       35.37       37.39      5.38 o
  -4   4   1       61.34       81.27      6.78 o
  -3   4   1      354.53      341.70     11.96 o
  -2   4   1      354.12      359.73      8.37 o
  -1   4   1      993.64     1029.18     12.14 o
   0   4   1       54.40       38.09      2.39 o
   1   4   1      994.61     1045.30     12.26 o
   2   4   1      354.08      362.18      8.78 o
   3   4   1      355.44      354.07      5.02 o
   4   4   1       61.45       66.82      5.01 o
   5   4   1       35.54       38.39      3.17 o
   6   4   1       41.59       43.93      5.15 o
  -6   5   1       44.50       44.72      5.88 o
  -5   5   1       37.09       41.57      5.81 o
  -4   5   1       63.82       70.51      6.51 o
  -3   5   1       87.24       82.35      3.52 o
  -2   5   1      100.07       82.51      3.83 o
  -1   5   1      268.60      267.45      7.03 o
   0   5   1       64.75       72.22      3.74 o
   1   5   1      268.65      271.70      7.18 o
   2   5   1      100.40       89.14      4.03 o
   3   5   1       87.87       84.34      3.75 o
   4   5   1       63.88       65.70      6.24 o
   5   5   1       36.91       41.85      5.60 o
  -6   6   1       21.72       36.83      7.41 o
  -5   6   1      119.08      137.88     10.66 o
  -4   6   1       74.93       74.20      7.59 o
  -3   6   1       18.19       21.04      3.71 o
  -2   6   1       94.19       90.80      4.62 o
  -1   6   1      181.15      195.98      6.74 o
   0   6   1       87.08      123.59      5.61 o
   1   6   1      181.32      189.54      6.74 o
   2   6   1       94.21       89.88      4.56 o
   3   6   1       18.22       15.17      3.26 o
   4   6   1       75.23       69.10      7.12 o
   5   6   1      118.79      147.63     11.11 o
  -4   7   1       39.43       39.03      5.84 o
  -3   7   1       18.34       18.26      3.96 o
  -2   7   1        1.40        1.83      1.13 o
  -1   7   1        9.69       10.07      1.80 o
   0   7   1       90.24       89.16      5.11 o
   1   7   1        9.67       12.18      2.14 o
   2   7   1        1.40       -0.90      0.90 o
   3   7   1       18.26       18.32      4.26 o
   4   7   1       39.23       32.45      5.17 o
  -3   8   1        4.77        3.44      2.28 o
  -2   8   1        7.27        4.26      2.50 o
  -1   8   1       61.59       57.86      4.99 o
   0   8   1        8.09       10.30      2.33 o
   1   8   1       61.58       58.31      4.41 o
   2   8   1        7.38        7.23      2.97 o
   3   8   1        4.77        2.99      2.41 o
  -3  -8   2       16.99       19.28      3.99 o
  -2  -8   2       33.59       29.50      3.31 o
  -1  -8   2        1.18        3.65      1.31 o
   0  -8   2       27.27       21.39      2.70 o
   1  -8   2        1.18        1.07      2.23 o
   2  -8   2       33.48       35.46      3.50 o
   3  -8   2       17.04       17.68      2.64 o
  -4  -7   2       46.89       45.34      4.14 o
  -3  -7   2       44.30       44.45      3.85 o
  -2  -7   2        2.27        3.09      1.31 o
  -1  -7   2       23.65       23.37      2.19 o
   0  -7   2        0.89        0.78      1.03 o
   1  -7   2       23.81       23.42      2.13 o
   2  -7   2        2.31        2.31      1.23 o
   3  -7   2       44.61       37.70      3.46 o
   4  -7   2       46.88       48.71      4.16 o
  -6  -6   2      106.70      105.22      9.09 o
  -5  -6   2       70.02       74.51      5.34 o
  -4  -6   2       26.75       25.60      3.02 o
  -3  -6   2        5.24        8.11      1.70 o
  -2  -6   2      157.84      156.55      6.25 o
  -1  -6   2       61.83       71.53      4.94 o
   0  -6   2      154.01      140.20      5.55 o
   1  -6   2       61.82       74.65      4.86 o
   2  -6   2      158.35      158.10      6.11 o
   3  -6   2        5.28        3.88      0.99 o
   4  -6   2       26.77       26.72      2.39 o
   5  -6   2       69.73       77.02      4.27 o
   6  -6   2      106.56      116.59      5.56 o
  -6  -5   2       13.47       17.46      2.86 o
  -5  -5   2       40.46       42.19      6.57 o
  -4  -5   2       86.60       72.90      5.10 o
  -3  -5   2      113.96      112.02      5.33 o
  -2  -5   2       98.36       99.35      4.57 o
  -1  -5   2       89.08       83.32      3.91 o
   0  -5   2      151.47      159.06      5.29 o
   1  -5   2       89.25       88.19      4.04 o
   2  -5   2       98.48       97.65      3.37 o
   3  -5   2      114.19      108.55      3.93 o
   4  -5   2       87.00       69.91      3.46 o
   5  -5   2       40.29       44.26      3.14 o
   6  -5   2       13.49       15.82      2.20 o
  -7  -4   2       28.86       34.96      3.91 o
  -6  -4   2      149.59      166.78      6.22 o
  -5  -4   2      225.00      232.07      6.74 o
  -4  -4   2      197.32      213.41      4.63 o
  -3  -4   2      392.69      410.97      7.25 o
  -2  -4   2      196.94      213.16      6.07 o
  -1  -4   2      147.53      147.66      6.86 o
   0  -4   2     2780.28     2911.86     41.34 o
   1  -4   2      148.16      163.51      3.56 o
   2  -4   2      196.61      204.26      4.51 o
   3  -4   2      392.45      400.63      7.07 o
   4  -4   2      197.34      214.31      5.38 o
   5  -4   2      225.08      221.83      6.51 o
   6  -4   2      149.19      165.24      6.11 o
   7  -4   2       28.99       35.36      4.07 o
  -7  -3   2       15.01       14.03      2.45 o
  -6  -3   2        7.11        6.96      1.76 o
  -5  -3   2       43.17       37.67      2.69 o
  -4  -3   2       37.64       36.91      2.24 o
  -3  -3   2      435.29      444.60      7.09 o
  -2  -3   2      270.08      291.60      5.01 o
  -1  -3   2      298.13      305.17      3.88 o
   0  -3   2     2209.98     2228.61     18.32 o
   1  -3   2      299.19      300.38      5.54 o
   2  -3   2      270.89      287.75      6.12 o
   3  -3   2      435.05      454.20      7.14 o
   4  -3   2       37.69       36.69      1.78 o
   5  -3   2       42.97       39.75      2.02 o
   6  -3   2        7.10        4.47      1.28 o
   7  -3   2       15.06       15.22      2.67 o
  -8  -2   2       11.78       14.72      2.83 o
  -7  -2   2       11.72       10.57      2.01 o
  -6  -2   2      444.73      442.13     11.57 o
  -5  -2   2      742.88      750.12      7.99 o
  -4  -2   2      156.83      144.30      2.89 o
  -3  -2   2      661.43      679.35      5.55 o
  -2  -2   2      275.34      284.44      4.60 o
  -1  -2   2      249.62      240.59      3.42 o
   0  -2   2    16031.22    14292.72    176.31 o
   1  -2   2      249.85      239.47      4.31 o
   2  -2   2      274.35      287.42      5.44 o
   3  -2   2      662.09      682.02      7.11 o
   4  -2   2      157.03      149.31      4.90 o
   5  -2   2      742.55      776.73     11.18 o
   6  -2   2      444.95      438.94     11.52 o
   7  -2   2       11.69       11.71      2.25 o
   8  -2   2       11.76       12.25      2.68 o
  -8  -1   2        2.43        2.30      1.60 o
  -7  -1   2       14.85       12.07      2.14 o
  -6  -1   2       21.03       18.92      2.56 o
  -5  -1   2       25.12       19.93      2.16 o
  -4  -1   2      624.66      628.37      7.78 o
  -3  -1   2      279.46      297.78      3.24 o
  -2  -1   2       90.11       83.64      1.45 o
  -1  -1   2      535.05      467.52      3.60 o
   1  -1   2      535.20      468.14      4.00 o
   2  -1   2       90.77       83.90      1.78 o
   3  -1   2      280.14      302.79      5.42 o
   4  -1   2      624.48      629.28      8.99 o
   5  -1   2       24.99       22.89      1.69 o
   6  -1   2       21.06       18.51      2.23 o
   7  -1   2       14.97       12.17      2.12 o
   8  -1   2        2.42        3.79      1.79 o
  -8   0   2       41.56       52.90      6.47 o
  -7   0   2        9.75       13.94      2.36 o
  -6   0   2      967.65      955.52     18.68 o
  -5   0   2      693.50      699.93     25.67 o
  -4   0   2      785.56      847.06      7.94 o
  -3   0   2        0.68        0.53      0.29 o
  -2   0   2       63.25       68.53      1.44 o
   2   0   2       62.94       70.99      1.73 o
   3   0   2        0.69        0.07      0.28 o
   4   0   2      784.45      876.44     10.04 o
   5   0   2      694.58      681.80     38.40 o
   6   0   2      967.61      956.76     16.22 o
   7   0   2        9.71        9.47      1.87 o
   8   0   2       41.76       53.87      4.79 o
  -8   1   2        2.42        4.37      1.95 o
  -7   1   2       14.88       14.23      2.18 o
  -6   1   2       21.07       19.71      2.45 o
  -5   1   2       25.07       22.72      1.33 o
  -4   1   2      624.70      643.71      6.33 o
  -3   1   2      279.63      298.35      3.84 o
  -2   1   2       90.33       76.50      3.52 o
  -1   1   2      535.34      474.31      7.23 o
   1   1   2      534.91      469.61      7.69 o
   2   1   2       90.54       81.74      2.57 o
   3   1   2      279.96      294.45      8.32 o
   4   1   2      624.44      630.58     11.34 o
   5   1   2       25.03       21.12      1.52 o
   6   1   2       21.03       21.25      3.74 o
   7   1   2       14.94       16.33      3.40 o
   8   1   2        2.43        1.41      2.15 o
  -8   2   2       11.78       12.79      3.36 o
  -7   2   2       11.75       12.32      3.37 o
  -6   2   2      444.66      456.52     15.51 o
  -5   2   2      742.79      793.99     23.74 o
  -4   2   2      156.68      143.81      7.20 o
  -3   2   2      661.43      670.98     12.18 o
  -2   2   2      275.14      277.70      6.14 o
  -1   2   2      249.45      232.04      3.29 o
   0   2   2    16031.22    14312.73     41.45 o
   1   2   2      250.02      244.19      5.28 o
   2   2   2      274.55      297.49      7.05 o
   4   2   2      157.18      147.23      6.16 o
   5   2   2      742.63      768.76     18.33 o
   6   2   2      445.01      453.81     15.65 o
   7   2   2       11.67       13.28      3.35 o
   8   2   2       11.76       18.82      4.22 o
  -6   3   2        7.12        8.19      1.77 o
  -5   3   2       43.10       42.83      3.13 o
  -4   3   2       37.69       36.34      3.97 o
  -2   3   2      270.17      276.54      5.49 o
  -1   3   2      298.12      294.02      5.00 o
   0   3   2     2209.97     2202.49     22.86 o
   1   3   2      299.20      298.66      7.42 o
   2   3   2      270.80      299.97      7.94 o
   3   3   2      435.16      451.87      5.95 o
   4   3   2       37.63       36.33      1.76 o
   5   3   2       43.05       43.33      6.37 o
   6   3   2        7.10       10.22      2.54 o
   7   3   2       15.01       15.56      3.40 o
  -6   4   2      149.58      172.83     10.53 o
  -5   4   2      225.00      235.32     11.59 o
  -4   4   2      197.64      215.96     10.66 o
  -3   4   2      392.60      394.23      6.08 o
  -2   4   2      196.72      206.80      6.18 o
  -1   4   2      147.63      151.41      4.67 o
   0   4   2     2780.28     2938.61     20.70 o
   1   4   2      148.05      158.46      4.83 o
   2   4   2      196.83      201.65      3.72 o
   3   4   2      392.54      398.78      5.48 o
   4   4   2      197.02      217.26      8.39 o
   5   4   2      225.08      231.22      7.55 o
   6   4   2      149.20      163.79      8.96 o
  -6   5   2       13.46       20.37      4.33 o
  -5   5   2       40.33       46.73      5.91 o
  -4   5   2       86.51       75.98      6.66 o
  -3   5   2      114.09      111.97      4.00 o
  -2   5   2       98.46      100.11      4.12 o
  -1   5   2       89.19       84.96      3.99 o
   0   5   2      151.47      164.52      5.63 o
   1   5   2       89.13       78.34      3.88 o
   2   5   2       98.37      100.32      4.34 o
   3   5   2      114.05      109.34      4.30 o
   4   5   2       87.09       79.46      6.93 o
   5   5   2       40.43       43.20      5.51 o
  -6   6   2      106.59      122.28     10.47 o
  -5   6   2       70.04       81.37      8.23 o
  -4   6   2       26.73       31.55      4.97 o
  -3   6   2        5.26        2.63      2.05 o
  -2   6   2      158.05      166.13      6.06 o
  -1   6   2       61.96       68.91      4.03 o
   0   6   2      154.01      153.14      6.09 o
   1   6   2       61.68       68.38      4.10 o
   2   6   2      158.13      162.58      6.15 o
   3   6   2        5.26        4.11      1.12 o
   4   6   2       26.79       29.10      5.12 o
   5   6   2       69.71       81.96      8.10 o
  -4   7   2       46.82       42.66      5.99 o
  -3   7   2       44.30       41.06      5.66 o
  -2   7   2        2.30        2.18      1.13 o
  -1   7   2       23.78       23.65      3.76 o
   0   7   2        0.89        2.50      1.63 o
   1   7   2       23.69       24.11      2.77 o
   2   7   2        2.28        1.62      1.07 o
   3   7   2       44.61       43.08      5.82 o
   4   7   2       46.95       55.39      6.81 o
  -3   8   2       17.03       19.46      4.40 o
  -2   8   2       33.55       31.97      5.34 o
  -1   8   2        1.18        0.47      1.56 o
   0   8   2       27.27       17.62      2.60 o
   1   8   2        1.18        1.73      1.38 o
   2   8   2       33.52       33.32      5.27 o
   3   8   2       17.00       17.16      3.92 o
  -3  -8   3        2.18        2.77      1.45 o
  -2  -8   3        1.71       -1.94      2.21 o
  -1  -8   3       57.95       59.18      4.28 o
   0  -8   3        1.74        0.27      1.64 o
   1  -8   3       58.01       61.54      4.41 o
   2  -8   3        1.69        3.41      2.03 o
   3  -8   3        2.18        1.33      1.23 o
  -4  -7   3       19.54       25.73      3.27 o
  -3  -7   3        7.38        6.63      2.02 o
  -2  -7   3        0.40        1.68      1.51 o
  -1  -7   3       40.89       42.30      2.79 o
   0  -7   3        3.36        2.61      1.16 o
   1  -7   3       40.87       39.09      2.67 o
   2  -7   3        0.41        2.26      1.37 o
   3  -7   3        7.42        6.94      3.57 o
   4  -7   3       19.40       17.72      2.64 o
  -6  -6   3       63.83       66.61      5.46 o
  -5  -6   3       18.88       16.85      2.76 o
  -4  -6   3       42.75       41.49      4.98 o
  -3  -6   3       26.07       23.58      2.64 o
  -2  -6   3       97.35      103.72      5.22 o
  -1  -6   3      160.16      174.49      5.92 o
   0  -6   3       21.44       19.13      2.31 o
   1  -6   3      159.61      166.85      4.87 o
   2  -6   3       96.92      110.84      5.46 o
   3  -6   3       26.18       25.31      2.05 o
   4  -6   3       42.81       49.57      3.12 o
   5  -6   3       19.07       22.53      2.77 o
   6  -6   3       63.68       70.72      4.41 o
  -6  -5   3       23.30       25.37      3.29 o
  -5  -5   3        0.36       -0.66      1.98 o
  -4  -5   3       14.35       11.84      2.06 o
  -3  -5   3       48.67       45.45      3.48 o
  -2  -5   3       77.03       75.66      4.02 o
  -1  -5   3       20.37       23.78      2.18 o
   0  -5   3      160.13      162.36      5.35 o
   1  -5   3       20.33       21.24      1.41 o
   2  -5   3       77.10       74.63      2.92 o
   3  -5   3       48.59       42.45      5.23 o
   4  -5   3       14.48       13.34      1.75 o
   5  -5   3        0.37        1.10      1.01 o
   6  -5   3       23.27       26.06      2.79 o
  -7  -4   3        9.95        7.59      2.85 o
  -6  -4   3       10.30        7.88      1.82 o
  -5  -4   3      381.21      377.50      8.54 o
  -4  -4   3      474.84      455.50      5.90 o
  -3  -4   3      235.30      220.47      6.78 o
  -2  -4   3      588.94      568.61     11.35 o
  -1  -4   3      211.76      195.33      5.20 o
   0  -4   3       60.28       79.85      6.24 o
   1  -4   3      210.40      191.80      3.89 o
   2  -4   3      588.52      574.95      9.77 o
   3  -4   3      235.45      223.41      6.85 o
   4  -4   3      475.38      460.20      6.73 o
   5  -4   3      381.55      375.95      8.43 o
   6  -4   3       10.18        6.36      2.68 o
   7  -4   3        9.86       10.46      2.30 o
  -7  -3   3       20.08       17.29      2.80 o
  -6  -3   3       32.01       35.89      2.82 o
  -5  -3   3       45.84       41.90      2.79 o
  -4  -3   3       53.93       50.76      1.74 o
  -3  -3   3      106.40       98.01      3.86 o
  -2  -3   3       96.60       97.08      2.96 o
  -1  -3   3      281.65      309.74      4.65 o
   0  -3   3       70.38       71.05      3.13 o
   1  -3   3      282.05      316.56      4.66 o
   2  -3   3       97.03       98.23      4.72 o
   3  -3   3      106.69      101.12      4.08 o
   4  -3   3       54.16       51.38      2.14 o
   5  -3   3       45.74       40.69      2.06 o
   6  -3   3       32.02       32.60      3.38 o
   7  -3   3       20.00       15.02      2.68 o
  -8  -2   3       55.94       65.58      5.31 o
  -7  -2   3        1.97       -0.67      1.12 o
  -6  -2   3        8.36        4.44      2.57 o
  -5  -2   3      280.62      282.09      6.81 o
  -4  -2   3        0.88        0.73      0.43 o
  -3  -2   3      249.90      252.46      3.13 o
  -2  -2   3      743.35      727.63      7.37 o
  -1  -2   3       86.40       86.31      1.75 o
   0  -2   3       39.95       39.51      2.60 o
   1  -2   3       86.83       88.06      5.26 o
   2  -2   3      743.98      753.08      8.67 o
   3  -2   3      250.01      254.85      4.48 o
   4  -2   3        0.88        2.29      1.07 o
   5  -2   3      280.49      274.13      5.89 o
   6  -2   3        8.39       10.22     11.57 o
   7  -2   3        1.96        0.80      1.28 o
   8  -2   3       55.95       69.96      7.46 o
  -8  -1   3       44.17       43.02      4.18 o
  -7  -1   3       53.73       52.69      4.31 o
  -6  -1   3      253.24      262.40      8.48 o
  -5  -1   3       75.02       70.92      3.96 o
  -4  -1   3       29.16       32.08      3.37 o
  -3  -1   3      628.25      641.93      4.72 o
  -2  -1   3      128.84      135.36      2.44 o
  -1  -1   3       96.56       96.59      2.21 o
   1  -1   3       97.22       95.57      1.79 o
   2  -1   3      128.10      134.63      2.33 o
   3  -1   3      628.44      656.69      8.26 o
   4  -1   3       28.84       29.43      2.08 o
   5  -1   3       75.16       67.71      2.94 o
   6  -1   3      253.28      260.73      6.31 o
   7  -1   3       53.77       51.24      4.30 o
   8  -1   3       44.34       40.58      4.15 o
  -8   0   3        8.57       12.51      2.37 o
  -7   0   3       29.84       28.63      3.15 o
  -6   0   3      107.22      116.14      7.62 o
  -5   0   3        0.41        2.68      1.22 o
  -4   0   3       62.58       60.99      1.80 o
  -3   0   3       29.82       36.84      1.18 o
  -2   0   3       23.97       24.12      0.75 o
  -1   0   3    24046.33    16630.97     31.93 o
   2   0   3       23.89       24.50      1.39 o
   3   0   3       29.46       35.54      1.50 o
   4   0   3       62.79       61.15      3.91 o
   5   0   3        0.42        2.18      0.84 o
   6   0   3      106.81      122.24      4.52 o
   7   0   3       29.75       27.55      3.22 o
   8   0   3        8.67       10.96      2.45 o
  -8   1   3       44.17       35.18      5.10 o
  -7   1   3       53.76       49.03      3.99 o
  -6   1   3      253.30      256.38      8.09 o
  -5   1   3       74.97       71.00      2.19 o
  -4   1   3       29.07       31.33      3.10 o
  -3   1   3      627.89      643.80      5.30 o
  -2   1   3      128.14      137.38      3.53 o
  -1   1   3       96.99       93.19      3.33 o
   1   1   3       96.80       92.52      3.53 o
   2   1   3      128.81      140.78      3.39 o
   3   1   3      628.80      663.52     12.57 o
   4   1   3       28.93       29.72      1.56 o
   5   1   3       75.21       67.32      3.72 o
   6   1   3      253.22      276.27     12.55 o
   7   1   3       53.74       39.00      5.17 o
   8   1   3       44.34       37.70      3.92 o
  -8   2   3       55.92       64.76      6.93 o
  -6   2   3        8.35       17.11     10.74 o
  -5   2   3      280.81      283.48     10.20 o
  -4   2   3        0.89       -0.55      0.90 o
  -3   2   3      249.84      233.12      7.36 o
  -1   2   3       86.95       86.47      1.76 o
   0   2   3       39.95       36.70      2.52 o
   2   2   3      743.96      738.78     10.78 o
   3   2   3      250.07      254.86      8.77 o
   5   2   3      280.30      271.26     10.97 o
   6   2   3        8.40        6.30      1.74 o
   7   2   3        1.95        2.02      1.46 o
   8   2   3       55.97       81.56      8.26 o
  -6   3   3       32.02       35.31      4.55 o
  -5   3   3       45.82       49.45      5.09 o
  -4   3   3       54.12       58.03      5.11 o
  -3   3   3      106.44      110.68      6.48 o
  -2   3   3       97.00       97.05      2.57 o
  -1   3   3      281.60      311.67      5.06 o
   0   3   3       70.38       65.23      1.52 o
   1   3   3      282.10      306.29      7.67 o
   2   3   3       96.63       97.21      4.03 o
   4   3   3       53.96       52.19      4.87 o
   5   3   3       45.76       36.79      3.99 o
   6   3   3       32.01       34.30      4.18 o
   7   3   3       20.02       18.58      3.66 o
  -6   4   3       10.31        7.28      3.91 o
  -5   4   3      381.29      408.53     15.37 o
  -4   4   3      474.88      481.40     15.60 o
  -3   4   3      235.73      240.76     10.43 o
  -2   4   3      589.35      577.79     10.35 o
  -1   4   3      211.22      197.13      5.28 o
   0   4   3       60.28       73.82      3.51 o
   1   4   3      210.94      196.24      5.48 o
   2   4   3      588.10      568.78     11.41 o
   3   4   3      235.01      226.80      6.43 o
   4   4   3      475.35      464.66     16.14 o
   5   4   3      381.46      402.65     19.63 o
   6   4   3       10.17        5.41      2.66 o
  -6   5   3       23.31       28.59      4.73 o
  -5   5   3        0.37       -1.22      1.88 o
  -4   5   3       14.36       12.49      2.96 o
  -3   5   3       48.68       44.22      2.67 o
  -2   5   3       77.00       73.70      3.58 o
  -1   5   3       20.42       18.02      2.03 o
   0   5   3      160.13      163.87      5.63 o
   1   5   3       20.28       18.83      1.98 o
   2   5   3       77.13       74.55      4.41 o
   3   5   3       48.59       41.53      2.83 o
   4   5   3       14.47       13.66      3.29 o
   5   5   3        0.37        1.85      2.01 o
  -6   6   3       63.69       86.08      8.75 o
  -5   6   3       18.90       22.10      5.06 o
  -4   6   3       42.68       52.46      6.09 o
  -3   6   3       26.04       25.34      4.19 o
  -2   6   3       97.34      104.07      4.83 o
  -1   6   3      159.84      173.64      7.86 o
   0   6   3       21.44       20.48      2.48 o
   1   6   3      159.94      174.23      6.46 o
   2   6   3       96.93      101.71      4.99 o
   3   6   3       26.21       23.94      3.03 o
   4   6   3       42.88       50.78      6.09 o
   5   6   3       19.05       18.11      4.87 o
  -4   7   3       19.45       20.17      4.69 o
  -3   7   3        7.35        9.53      3.23 o
  -2   7   3        0.40        1.71      1.79 o
  -1   7   3       40.94       40.03      3.46 o
   0   7   3        3.36        3.25      1.31 o
   1   7   3       40.82       41.02      3.47 o
   2   7   3        0.40        0.98      1.13 o
   3   7   3        7.45        3.95      2.03 o
   4   7   3       19.50       21.18      4.90 o
  -3   8   3        2.18        1.49      2.21 o
  -2   8   3        1.71        3.63      3.15 o
  -1   8   3       57.91       58.35      4.43 o
   0   8   3        1.74        0.45      3.00 o
   1   8   3       58.05       61.58      4.83 o
   2   8   3        1.69       -2.03      2.03 o
   3   8   3        2.18        3.59      2.66 o
  -3  -8   4       10.10        8.41      2.15 o
  -2  -8   4       13.95       16.72      2.70 o
  -1  -8   4       15.83       17.06      2.21 o
   0  -8   4       28.20       18.22      3.13 o
   1  -8   4       15.79       20.08      2.86 o
   2  -8   4       13.93       13.29      2.37 o
   3  -8   4       10.07        7.71      2.87 o
  -4  -7   4       29.35       31.48      3.99 o
  -3  -7   4       10.04        8.12      1.81 o
  -2  -7   4        9.05       11.68      2.14 o
  -1  -7   4       18.47       15.11      1.81 o
   0  -7   4       16.31       13.31      1.98 o
   1  -7   4       18.57       17.03      2.67 o
   2  -7   4        9.04       11.70      1.95 o
   3  -7   4       10.18        9.29      1.84 o
   4  -7   4       29.34       31.73      3.43 o
  -5  -6   4       29.13       31.50      3.56 o
  -4  -6   4       27.71       29.08      3.17 o
  -3  -6   4       52.47       50.01      3.85 o
  -2  -6   4      363.76      346.00      9.37 o
  -1  -6   4       21.68       23.03      2.18 o
   0  -6   4      134.76      123.35      5.17 o
   1  -6   4       21.54       20.08      1.91 o
   2  -6   4      364.11      368.59     10.70 o
   3  -6   4       52.61       46.70      2.79 o
   4  -6   4       27.78       28.75      2.53 o
   5  -6   4       29.11       32.37      2.77 o
  -6  -5   4       14.72       17.37      3.23 o
  -5  -5   4        1.57        2.82      1.69 o
  -4  -5   4       61.24       62.77      4.22 o
  -3  -5   4      164.50      162.62      6.39 o
  -2  -5   4       93.01       96.22      4.59 o
  -1  -5   4       83.82       83.83      3.82 o
   0  -5   4       58.10       66.17      3.46 o
   1  -5   4       83.80       84.89      2.74 o
   2  -5   4       93.15       94.04      3.26 o
   3  -5   4      163.84      159.77      4.75 o
   4  -5   4       61.12       64.29      3.31 o
   5  -5   4        1.54        1.08      1.10 o
   6  -5   4       14.66       14.71      1.98 o
  -7  -4   4        5.59        5.34      2.62 o
  -6  -4   4      100.08      109.94      6.21 o
  -5  -4   4       14.67       18.76      2.81 o
  -4  -4   4       28.62       35.25      4.42 o
  -3  -4   4       59.25       62.66      3.73 o
  -2  -4   4       29.84       30.59      1.78 o
  -1  -4   4      435.20      449.86     11.56 o
   0  -4   4     2941.60     2864.74     19.63 o
   1  -4   4      434.40      431.10      7.94 o
   2  -4   4       29.98       32.34      2.38 o
   3  -4   4       59.36       58.28      3.43 o
   4  -4   4       28.68       32.40      2.25 o
   5  -4   4       14.54       20.11      2.64 o
   6  -4   4      100.10       94.78      5.73 o
   7  -4   4        5.59        2.37      3.87 o
  -7  -3   4        6.86        8.39      2.39 o
  -6  -3   4        4.33        3.84      1.59 o
  -5  -3   4       27.57       23.07      2.15 o
  -4  -3   4      323.05      329.34      6.90 o
  -3  -3   4      117.45      127.92      3.85 o
  -2  -3   4       22.66       19.43      1.08 o
  -1  -3   4      149.91      147.46      2.03 o
   0  -3   4     1063.42     1144.68     11.76 o
   1  -3   4      150.31      145.75      3.19 o
   2  -3   4       22.66       19.55      1.64 o
   3  -3   4      117.10      128.79      5.11 o
   4  -3   4      323.10      318.48      5.34 o
   5  -3   4       27.53       26.78      1.92 o
   6  -3   4        4.39        3.14      2.08 o
   7  -3   4        6.92        4.47      3.19 o
  -8  -2   4       90.02       87.69      8.38 o
  -7  -2   4        2.19        3.90      1.58 o
  -6  -2   4      416.63      424.48     11.19 o
  -5  -2   4      392.90      357.87      7.70 o
  -4  -2   4      103.68      113.63      3.90 o
  -3  -2   4      492.03      507.74      8.08 o
  -2  -2   4      223.86      213.35      3.84 o
  -1  -2   4      804.09      794.66      6.27 o
   0  -2   4    17697.76    16328.92     50.81 o
   1  -2   4      804.07      767.85      7.60 o
   2  -2   4      224.33      221.51      4.67 o
   3  -2   4      492.10      493.63      6.30 o
   4  -2   4      103.37      116.51      7.84 o
   5  -2   4      393.50      376.27      7.00 o
   6  -2   4      416.64      428.08     11.49 o
   7  -2   4        2.23        1.09      1.66 o
   8  -2   4       90.29       96.15      6.57 o
  -8  -1   4        0.91       -0.48      1.59 o
  -7  -1   4       10.56       13.52      2.29 o
  -6  -1   4      108.02      110.99      5.58 o
  -5  -1   4      212.81      218.07      9.08 o
  -4  -1   4       45.07       46.79      2.91 o
  -3  -1   4     1000.24     1053.22      7.86 o
  -2  -1   4     2499.62     2488.82     10.59 o
  -1  -1   4     2814.90     2662.98     15.11 o
   0  -1   4      428.60      389.54      3.55 o
   1  -1   4     2818.54     2615.04     14.46 o
   2  -1   4     2499.15     2541.06     22.79 o
   3  -1   4     1002.74     1033.90     16.96 o
   4  -1   4       45.27       50.38      2.72 o
   5  -1   4      212.86      210.19      5.23 o
   6  -1   4      108.26      108.14      4.13 o
   7  -1   4       10.57        7.96      1.69 o
   8  -1   4        0.91        1.03      1.69 o
  -8   0   4        1.42        4.17      2.25 o
  -7   0   4        2.70        5.99      1.99 o
  -6   0   4      193.04      181.48      6.86 o
  -5   0   4       58.30       53.70      2.45 o
  -4   0   4      197.81      160.86      2.86 o
  -3   0   4      379.16      366.31      5.35 o
  -2   0   4     8994.32     8198.61     25.44 o
  -1   0   4      311.25      332.30      3.55 o
   1   0   4      312.19      338.34      5.97 o
   2   0   4     8998.76     8171.49     25.21 o
   3   0   4      381.19      369.51      5.00 o
   4   0   4      197.46      159.14      6.41 o
   5   0   4       58.44       53.74      4.16 o
   6   0   4      192.77      185.91      6.18 o
   7   0   4        2.73        7.76      2.17 o
   8   0   4        1.44        8.37      3.04 o
  -8   1   4        0.90        1.53      1.89 o
  -7   1   4       10.63       11.37      2.01 o
  -6   1   4      108.12      117.14      5.44 o
  -5   1   4      212.57      208.23      3.92 o
  -4   1   4       45.04       45.56      2.19 o
  -3   1   4     1002.03     1013.87     11.93 o
  -2   1   4     2499.68     2530.37     36.31 o
   0   1   4      428.60      374.43      5.68 o
   1   1   4     2817.20     2646.63     26.29 o
   2   1   4     2499.09     2539.11     14.36 o
   3   1   4     1000.95     1037.76     16.15 o
   4   1   4       45.30       45.83      2.40 o
   5   1   4      213.10      213.73      7.95 o
   6   1   4      108.16      116.52      5.41 o
   7   1   4       10.50        7.61      2.18 o
   8   1   4        0.91       -0.55      1.45 o
  -8   2   4       89.95       98.52      8.26 o
  -7   2   4        2.21        2.93      1.89 o
  -6   2   4      416.52      466.65     14.66 o
  -5   2   4      392.96      391.61     21.93 o
  -4   2   4      103.52      119.32      6.37 o
  -2   2   4      223.79      208.08      6.99 o
  -1   2   4      804.20      792.38      6.74 o
   0   2   4    17697.76    16282.05     65.98 o
   1   2   4      803.96      787.49      8.48 o
   2   2   4      224.40      228.70      8.30 o
   3   2   4      492.56      494.91     12.34 o
   4   2   4      103.53      113.06      6.52 o
   5   2   4      393.44      393.70     13.31 o
   6   2   4      416.75      450.17     16.01 o
   7   2   4        2.21        2.99      1.55 o
   8   2   4       90.36       91.27      8.88 o
  -6   3   4        4.34        6.31      2.31 o
  -5   3   4       27.61       27.04      3.89 o
  -4   3   4      322.97      330.50     11.79 o
  -3   3   4      117.30      133.07      7.06 o
  -2   3   4       22.57       20.52      1.98 o
  -1   3   4      149.92      143.92      2.86 o
   0   3   4     1063.42     1117.01      8.81 o
   1   3   4      150.30      143.46      5.42 o
   2   3   4       22.76       20.98      1.98 o
   4   3   4      323.18      329.85     11.93 o
   5   3   4       27.49       25.92      3.30 o
   6   3   4        4.38        2.34      1.33 o
   7   3   4        6.92       10.19      3.02 o
  -7   4   4        5.60        7.90      2.85 o
  -6   4   4       99.97      109.57      8.50 o
  -5   4   4       14.63       21.49      3.82 o
  -4   4   4       28.62       29.81      4.50 o
  -3   4   4       59.22       58.12      5.18 o
  -2   4   4       29.82       27.39      2.24 o
  -1   4   4      435.21      440.22      7.90 o
   0   4   4     2941.60     2926.11     30.40 o
   1   4   4      434.39      436.27      9.84 o
   2   4   4       30.00       29.43      2.17 o
   3   4   4       59.39       51.40      2.10 o
   4   4   4       28.68       28.16      2.05 o
   5   4   4       14.59       11.64      2.21 o
   6   4   4      100.22       93.16      6.85 o
  -6   5   4       14.67       16.94      3.89 o
  -5   5   4        1.56        1.21      1.58 o
  -4   5   4       61.01       66.34      6.33 o
  -3   5   4      164.12      169.60      9.65 o
  -2   5   4       93.01       91.54      3.95 o
  -1   5   4       83.84       82.62      3.93 o
   0   5   4       58.10       60.24      3.45 o
   1   5   4       83.78       80.68      4.00 o
   2   5   4       93.15       93.27      4.25 o
   3   5   4      164.22      163.29      5.52 o
   4   5   4       61.35       62.84      6.27 o
  -5   6   4       29.08       28.56      4.97 o
  -4   6   4       27.83       31.44      4.82 o
  -3   6   4       52.56       47.54      5.70 o
  -2   6   4      363.63      364.05      8.81 o
  -1   6   4       21.68       21.36      2.37 o
   0   6   4      134.76      124.57      5.46 o
   1   6   4       21.55       15.21      1.89 o
   2   6   4      364.24      368.12      9.34 o
   3   6   4       52.51       47.96      4.57 o
   4   6   4       27.67       35.36      5.07 o
  -4   7   4       29.32       41.04      6.11 o
  -3   7   4       10.11       10.69      3.52 o
  -2   7   4        9.07       10.94      3.21 o
  -1   7   4       18.48       19.31      2.54 o
   0   7   4       16.31       13.40      2.11 o
   1   7   4       18.56       18.25      2.51 o
   2   7   4        9.03       11.23      1.94 o
   3   7   4       10.11        9.99      3.03 o
   4   7   4       29.37       30.41      5.13 o
  -3   8   4       10.07       10.67      3.24 o
  -2   8   4       13.98       16.02      4.06 o
  -1   8   4       15.87       19.69      4.45 o
   0   8   4       28.20       21.74      2.84 o
   1   8   4       15.76       19.10      3.03 o
   2   8   4       13.90       11.03      3.36 o
   3   8   4       10.10        9.15      3.02 o
  -3  -8   5        8.03        7.98      1.96 o
  -2  -8   5       25.12       27.78      3.42 o
  -1  -8   5      151.15      141.89      6.00 o
   0  -8   5       38.23       35.39      3.64 o
   1  -8   5      150.85      140.25      8.51 o
   2  -8   5       25.13       24.67      4.46 o
   3  -8   5        8.04       11.72      3.39 o
  -4  -7   5       42.46       39.83      4.80 o
  -3  -7   5       17.11       15.18      3.62 o
  -2  -7   5       13.05       10.48      2.08 o
  -1  -7   5       45.94       43.84      2.89 o
   0  -7   5        3.47        5.96      2.29 o
   1  -7   5       46.02       45.10      2.87 o
   2  -7   5       13.05        9.93      1.93 o
   3  -7   5       17.21       19.42      2.47 o
   4  -7   5       42.68       40.61      5.61 o
  -5  -6   5        3.26        1.05      1.30 o
  -4  -6   5       10.60       10.98      2.04 o
  -3  -6   5       54.32       55.80      4.08 o
  -2  -6   5       36.90       40.58      3.56 o
  -1  -6   5       68.47       70.04      3.26 o
   0  -6   5       10.68       13.06      2.37 o
   1  -6   5       68.87       65.71      3.27 o
   2  -6   5       37.02       38.57      3.65 o
   3  -6   5       54.29       52.56      2.89 o
   4  -6   5       10.64       10.44      1.50 o
   5  -6   5        3.31        1.93      1.19 o
  -6  -5   5        8.57       13.50      2.65 o
  -5  -5   5       22.90       20.39      2.71 o
  -4  -5   5       38.50       41.32      3.63 o
  -3  -5   5      184.64      178.30      6.70 o
  -2  -5   5      141.97      138.39      5.51 o
  -1  -5   5       93.87       77.36      3.68 o
   0  -5   5       38.93       39.67      2.64 o
   1  -5   5       93.90       76.88      2.66 o
   2  -5   5      142.47      140.34      3.96 o
   3  -5   5      185.12      174.33      4.96 o
   4  -5   5       38.20       35.18      2.52 o
   5  -5   5       22.87       22.28      2.14 o
   6  -5   5        8.62        7.61      2.19 o
  -7  -4   5        2.38        3.61      2.59 o
  -6  -4   5       20.94       20.86      3.06 o
  -5  -4   5       14.63       24.33      3.13 o
  -4  -4   5       42.50       38.72      3.19 o
  -3  -4   5      148.92      136.13      3.57 o
  -2  -4   5       11.11       12.60      0.94 o
  -1  -4   5      345.40      386.77      7.49 o
   0  -4   5       21.33       47.79      4.00 o
   1  -4   5      345.46      379.27      8.38 o
   2  -4   5       11.14       12.61      1.49 o
   3  -4   5      149.53      134.28      5.01 o
   4  -4   5       42.43       44.60      2.51 o
   5  -4   5       14.44       16.84      1.83 o
   6  -4   5       21.07       20.34      3.02 o
   7  -4   5        2.35       -1.50      1.50 o
  -7  -3   5       12.79       10.54      3.00 o
  -6  -3   5       27.88       24.31      3.02 o
  -5  -3   5        1.54        1.52      1.05 o
  -4  -3   5       29.21       29.83      2.76 o
  -3  -3   5       17.33       12.84      1.56 o
  -2  -3   5       72.40       80.58      1.62 o
  -1  -3   5      277.40      295.53      3.39 o
   0  -3   5       41.91       43.78      1.80 o
   1  -3   5      277.78      285.61      5.11 o
   2  -3   5       72.40       78.90      3.10 o
   3  -3   5       17.25       16.73      1.79 o
   4  -3   5       28.69       26.44      1.86 o
   5  -3   5        1.54        0.72      1.50 o
   6  -3   5       27.68       26.54      6.01 o
   7  -3   5       12.84        7.52      1.87 o
  -8  -2   5        5.43        6.90      3.18 o
  -7  -2   5        2.97        2.60      1.87 o
  -6  -2   5       72.71       65.49      5.56 o
  -5  -2   5       52.84       50.27      4.23 o
  -4  -2   5       68.12       66.79      3.06 o
  -3  -2   5      301.19      303.17      6.58 o
  -2  -2   5      602.29      585.06      9.15 o
  -1  -2   5     2309.61     2355.37     22.41 o
   0  -2   5      804.64      870.68      7.24 o
   1  -2   5     2308.26     2293.62     26.54 o
   2  -2   5      602.97      590.64      7.55 o
   3  -2   5      302.10      296.44      5.81 o
   4  -2   5       68.19       70.53      3.30 o
   5  -2   5       53.32       54.73      3.24 o
   6  -2   5       72.48       71.15      5.13 o
   7  -2   5        3.02        1.36      1.66 o
   8  -2   5        5.38        3.42      2.65 o
  -8  -1   5       24.92       28.52      4.69 o
  -7  -1   5       12.75       17.29      3.58 o
  -6  -1   5       62.93       59.18      4.02 o
  -5  -1   5       54.67       52.36      3.45 o
  -4  -1   5      169.29      156.78      5.25 o
  -3  -1   5      364.31      423.71      5.89 o
  -2  -1   5     1225.25     1253.76      7.59 o
  -1  -1   5      735.24      729.72      7.61 o
   0  -1   5        8.79        7.81      0.51 o
   1  -1   5      734.46      709.27      5.37 o
   2  -1   5     1222.65     1256.58      8.75 o
   3  -1   5      363.52      430.62      7.14 o
   4  -1   5      169.85      162.60      4.97 o
   5  -1   5       55.12       49.06      3.07 o
   6  -1   5       63.03       60.62      4.35 o
   7  -1   5       12.78       18.82      2.69 o
   8  -1   5       24.96       24.38      3.26 o
  -8   0   5        0.40        0.84      1.65 o
  -7   0   5      212.32      197.23     10.62 o
  -6   0   5      149.28      132.32      7.51 o
  -5   0   5       94.41       91.04      3.10 o
  -4   0   5      131.11      134.51      2.60 o
  -3   0   5      734.13      773.03      6.67 o
  -2   0   5      216.46      218.26      5.11 o
  -1   0   5       64.04       72.02      1.68 o
   1   0   5       63.68       73.20      2.95 o
   2   0   5      216.64      225.04      6.15 o
   3   0   5      730.06      777.23      9.28 o
   4   0   5      131.77      128.51      6.04 o
   5   0   5       94.27       92.36      5.52 o
   6   0   5      149.72      135.31      7.85 o
   7   0   5      212.66      198.65      6.30 o
   8   0   5        0.41       -0.88      2.18 o
  -8   1   5       24.89       27.50      4.43 o
  -7   1   5       12.74       17.79      3.25 o
  -6   1   5       62.96       66.09      3.75 o
  -5   1   5       54.83       51.52      2.04 o
  -4   1   5      169.40      163.00      4.29 o
  -3   1   5      364.31      427.55      9.71 o
  -2   1   5     1222.41     1225.74     21.69 o
  -1   1   5      735.27      709.80      5.54 o
   0   1   5        8.79        7.30      0.51 o
   1   1   5      734.42      716.60      5.30 o
   2   1   5     1225.49     1271.22     10.19 o
   3   1   5      363.52      426.70     10.58 o
   4   1   5      169.73      160.81      7.12 o
   5   1   5       54.96       46.28      4.40 o
   6   1   5       63.00       60.19      3.96 o
   7   1   5       12.79       15.66      3.46 o
   8   1   5       24.99       27.62      3.38 o
  -8   2   5        5.43        8.62      2.89 o
  -7   2   5        3.00        3.10      1.75 o
  -6   2   5       72.77       80.63      6.35 o
  -5   2   5       53.06       51.40      4.71 o
  -4   2   5       68.23       74.83      5.17 o
  -1   2   5     2307.83     2320.81     41.19 o
   0   2   5      804.64      856.83     15.38 o
   1   2   5     2310.03     2308.92     16.30 o
   2   2   5      603.13      617.50      7.57 o
   3   2   5      302.11      287.60      9.70 o
   4   2   5       68.08       62.26      4.86 o
   5   2   5       53.10       52.39      5.03 o
   6   2   5       72.43       58.64      5.91 o
   7   2   5        2.99       -1.79      2.01 o
   8   2   5        5.38        5.16      2.73 o
  -7   3   5       12.80        8.36      2.50 o
  -6   3   5       27.94       24.87      3.78 o
  -5   3   5        1.55        1.84      1.43 o
  -4   3   5       28.92       30.64      4.02 o
  -3   3   5       17.22       14.10      2.52 o
  -2   3   5       72.45       80.24      3.72 o
  -1   3   5      277.48      289.81      5.51 o
   0   3   5       41.91       42.79      1.77 o
   1   3   5      277.70      291.06      7.88 o
   5   3   5        1.53        1.22      1.21 o
   6   3   5       27.62       24.66      3.83 o
   7   3   5       12.82        8.71      2.87 o
  -7   4   5        2.35        1.06      1.69 o
  -6   4   5       20.92       22.23      4.24 o
  -5   4   5       14.62       14.25      3.43 o
  -4   4   5       42.52       52.75      5.48 o
  -3   4   5      148.99      146.08      8.34 o
  -1   4   5      344.89      373.72      5.52 o
   0   4   5       21.33       23.69      2.84 o
   1   4   5      345.98      377.68      7.70 o
   2   4   5       11.16       10.43      1.33 o
   3   4   5      149.46      137.07      8.92 o
   4   4   5       42.41       41.70      3.96 o
   6   4   5       21.10       20.84      3.44 o
  -6   5   5        8.58       12.58      3.87 o
  -5   5   5       22.92       23.01      4.07 o
  -4   5   5       38.33       36.29      4.90 o
  -3   5   5      184.64      197.75     10.40 o
  -2   5   5      142.29      140.67      4.89 o
  -1   5   5       93.88       78.32      3.80 o
   0   5   5       38.93       34.00      2.50 o
   1   5   5       93.89       76.74      3.87 o
   2   5   5      142.14      137.57      5.19 o
   3   5   5      185.11      175.94      5.81 o
   4   5   5       38.37       41.51      5.39 o
  -5   6   5        3.27        1.74      2.67 o
  -4   6   5       10.60        8.87      2.84 o
  -3   6   5       54.35       53.91      6.03 o
  -2   6   5       36.90       38.07      3.03 o
  -1   6   5       68.48       62.77      3.82 o
   0   6   5       10.68        8.98      1.26 o
   1   6   5       68.86       63.58      3.85 o
   2   6   5       37.01       36.53      3.25 o
   3   6   5       54.26       53.74      3.54 o
   4   6   5       10.65       14.03      3.19 o
  -4   7   5       42.46       42.03      6.77 o
  -3   7   5       17.11       18.78      4.16 o
  -2   7   5       12.99       10.27      3.02 o
  -1   7   5       45.98       43.50      3.58 o
   0   7   5        3.47        1.78      2.44 o
   1   7   5       45.98       46.10      3.73 o
   2   7   5       13.11       16.47      2.48 o
   3   7   5       17.20       21.86      4.34 o
  -3   8   5        8.02        8.30      3.56 o
  -2   8   5       25.12       21.09      4.56 o
  -1   8   5      151.03      160.76     11.11 o
   0   8   5       38.23       39.22      3.89 o
   1   8   5      150.97      148.91      7.20 o
   2   8   5       25.14       28.54      5.17 o
   3   8   5        8.05        0.39      1.87 o
  -2  -8   6       65.76       65.49      5.03 o
  -1  -8   6       34.40       34.32      2.92 o
   0  -8   6       93.22       89.97      5.35 o
   1  -8   6       34.73       38.78      3.53 o
   2  -8   6       65.91       73.38      6.95 o
  -4  -7   6        8.73        9.99      2.24 o
  -3  -7   6        5.44        2.88      1.16 o
  -2  -7   6       30.59       30.97      3.25 o
  -1  -7   6       34.03       32.56      2.56 o
   0  -7   6       79.42       76.49      4.56 o
   1  -7   6       34.02       33.62      2.96 o
   2  -7   6       30.54       28.40      2.86 o
   3  -7   6        5.47        4.26      1.95 o
   4  -7   6        8.73        8.34      2.67 o
  -5  -6   6        2.15        1.70      1.31 o
  -4  -6   6        3.11        4.97      2.04 o
  -3  -6   6        9.08        6.89      1.63 o
  -2  -6   6      151.43      145.02      7.14 o
  -1  -6   6       13.26       15.55      1.77 o
   0  -6   6        1.84        1.35      0.98 o
   1  -6   6       13.19       18.80      1.84 o
   2  -6   6      151.30      145.06      4.28 o
   3  -6   6        8.99        8.16      2.40 o
   4  -6   6        3.11        3.25      1.09 o
   5  -6   6        2.16        0.80      2.00 o
  -6  -5   6       12.10       11.32      2.34 o
  -5  -5   6        7.39        5.50      1.44 o
  -4  -5   6       97.41       95.64      6.94 o
  -3  -5   6      141.12      150.53      6.20 o
  -2  -5   6        4.68        7.55      1.82 o
  -1  -5   6       20.65       22.21      1.84 o
   0  -5   6        1.88        1.26      1.25 o
   1  -5   6       20.77       21.68      1.76 o
   2  -5   6        4.76        5.68      1.27 o
   3  -5   6      141.15      147.40      4.61 o
   4  -5   6       97.34       90.07      3.89 o
   5  -5   6        7.50        5.44      1.21 o
   6  -5   6       12.14        9.37      2.65 o
  -7  -4   6        4.27        4.70      2.26 o
  -6  -4   6       79.51       73.16      7.30 o
  -5  -4   6      327.30      321.19      9.79 o
  -4  -4   6      118.68      126.01      5.69 o
  -3  -4   6      449.51      456.77      6.39 o
  -2  -4   6       44.69       39.20      1.59 o
  -1  -4   6       36.42       40.36      2.05 o
   0  -4   6       16.71       18.95      1.74 o
   1  -4   6       36.60       36.33      1.87 o
   2  -4   6       45.07       39.06      2.40 o
   3  -4   6      450.71      447.05      8.90 o
   4  -4   6      119.05      120.21      3.54 o
   5  -4   6      327.24      317.94      6.15 o
   6  -4   6       79.60       72.05      7.15 o
   7  -4   6        4.26        5.86      2.20 o
  -7  -3   6       10.36        5.99      2.45 o
  -6  -3   6      112.58      114.13      6.10 o
  -5  -3   6        5.04        3.52      1.36 o
  -4  -3   6       37.67       38.11      3.12 o
  -3  -3   6      256.71      226.01      3.57 o
  -2  -3   6      589.30      599.74      4.44 o
  -1  -3   6       78.33       90.86      1.89 o
   0  -3   6      127.51      150.33      3.87 o
   1  -3   6       78.68       91.06      2.89 o
   2  -3   6      591.95      565.17     12.53 o
   3  -3   6      257.61      247.47      6.20 o
   4  -3   6       37.80       37.28      2.15 o
   5  -3   6        4.98        3.35      1.33 o
   6  -3   6      112.42      112.35      9.84 o
   7  -3   6       10.47        5.46      2.36 o
  -8  -2   6       46.85       58.11      6.76 o
  -7  -2   6       30.99       34.10      4.89 o
  -6  -2   6       50.01       41.19      4.87 o
  -5  -2   6      121.75      129.04      5.64 o
  -4  -2   6      176.78      162.68      5.71 o
  -3  -2   6      781.16      784.73     11.06 o
  -2  -2   6     1995.03     2059.45     20.18 o
  -1  -2   6      512.56      490.28      4.53 o
   0  -2   6        8.25        6.68      0.49 o
   1  -2   6      513.05      489.64      4.69 o
   2  -2   6     1995.92     2143.58     21.50 o
   3  -2   6      781.14      793.28      8.22 o
   4  -2   6      176.11      166.07      5.55 o
   5  -2   6      121.98      128.19      4.94 o
   6  -2   6       49.91       48.32      3.34 o
   7  -2   6       31.14       31.85      3.58 o
   8  -2   6       47.14       60.86      5.31 o
  -8  -1   6        7.99        8.88      2.96 o
  -7  -1   6        1.81       -0.96      1.57 o
  -6  -1   6       18.70       18.45      3.18 o
  -5  -1   6       53.40       49.15      3.31 o
  -4  -1   6      417.18      428.47      8.68 o
  -3  -1   6      747.96      811.72      8.60 o
  -2  -1   6      182.25      153.43      3.62 o
  -1  -1   6      468.17      452.45      3.67 o
   0  -1   6      663.83      723.53     11.94 o
   1  -1   6      468.51      444.67      7.50 o
   2  -1   6      182.17      164.15     10.07 o
   3  -1   6      749.05      835.62     13.43 o
   4  -1   6      416.84      422.36     10.20 o
   5  -1   6       53.71       47.56      3.04 o
   6  -1   6       18.72       18.75      1.69 o
   7  -1   6        1.78        2.64      2.84 o
   8  -1   6        8.04        8.08      3.11 o
  -8   0   6       50.31       53.72      6.30 o
  -7   0   6        1.95        1.95      1.88 o
  -6   0   6       23.66       24.08      3.40 o
  -5   0   6       10.08        8.15      0.86 o
  -4   0   6       11.12        8.17      0.72 o
  -3   0   6      446.52      467.08      4.86 o
  -2   0   6       38.82       32.29      1.11 o
  -1   0   6      410.59      424.30      3.66 o
   0   0   6     7418.10     6606.41    202.85 o
   1   0   6      409.61      415.87      7.43 o
   2   0   6       39.08       34.70      2.56 o
   3   0   6      446.89      468.15     10.51 o
   4   0   6       11.07       10.56      2.02 o
   5   0   6       10.20        8.51      1.70 o
   6   0   6       23.62       20.18      3.19 o
   7   0   6        1.97       -0.30      1.32 o
   8   0   6       50.51       51.94      4.67 o
  -8   1   6        8.00        4.86      2.31 o
  -7   1   6        1.78        3.00      1.63 o
  -6   1   6       18.65       20.62      2.20 o
  -5   1   6       53.69       49.06      2.42 o
  -4   1   6      416.74      405.77      5.34 o
  -3   1   6      747.54      812.68     13.44 o
  -2   1   6      182.53      155.18      3.13 o
  -1   1   6      468.60      441.69      5.00 o
   0   1   6      663.83      714.92      8.82 o
   1   1   6      468.08      447.85      9.80 o
   2   1   6      181.89      161.19      3.64 o
   3   1   6      749.47      811.99     23.00 o
   4   1   6      417.28      412.91     11.69 o
   5   1   6       53.42       48.91      4.38 o
   6   1   6       18.76       17.37      2.31 o
   7   1   6        1.81       -0.05      0.96 o
   8   1   6        8.03        4.31      1.99 o
  -8   2   6       46.85       58.08      6.36 o
  -7   2   6       30.98       35.12      4.44 o
  -6   2   6       50.00       55.23      5.18 o
  -5   2   6      121.73      134.69      7.31 o
  -4   2   6      176.83      176.87      7.82 o
  -1   2   6      513.20      494.54      6.32 o
   0   2   6        8.25        6.99      1.98 o
   1   2   6      512.40      495.73      6.82 o
   2   2   6     1996.68     2089.94     13.68 o
   3   2   6      781.31      758.98     15.84 o
   4   2   6      176.06      168.94      8.11 o
   5   2   6      122.01      126.73      7.65 o
   6   2   6       49.92       40.84      4.94 o
   7   2   6       31.15       32.46      5.01 o
   8   2   6       47.14       70.79      8.07 o
  -7   3   6       10.41        8.05      2.44 o
  -6   3   6      112.55      122.80      8.38 o
  -5   3   6        5.04        1.72      1.29 o
  -4   3   6       37.55       32.95      4.04 o
  -3   3   6      257.03      242.31      9.64 o
  -2   3   6      589.63      582.34      9.61 o
  -1   3   6       78.70       89.74      2.71 o
   0   3   6      127.51      146.65      3.21 o
   1   3   6       78.32       90.41      4.47 o
   5   3   6        4.98        0.72      1.83 o
   6   3   6      112.44      110.79      7.91 o
   7   3   6       10.42        8.16      2.97 o
  -7   4   6        4.26        1.87      1.74 o
  -6   4   6       79.48       78.71      7.30 o
  -5   4   6      327.13      345.08     14.15 o
  -4   4   6      118.78      133.15      8.39 o
  -3   4   6      449.59      467.99     14.87 o
  -1   4   6       36.56       34.90      1.72 o
   0   4   6       16.71       15.73      2.20 o
   1   4   6       36.46       36.16      2.50 o
   2   4   6       45.00       38.32      2.54 o
   3   4   6      450.63      446.35     16.73 o
   4   4   6      118.95      116.96      5.01 o
   5   4   6      327.41      324.68     11.60 o
   6   4   6       79.63       71.07      5.98 o
  -6   5   6       12.12       13.37      3.69 o
  -5   5   6        7.41        4.45      2.14 o
  -4   5   6       97.52       95.64      7.64 o
  -3   5   6      141.13      158.03      9.46 o
  -2   5   6        4.71        5.99      2.18 o
  -1   5   6       20.76       19.02      2.04 o
   0   5   6        1.88        3.98      3.37 o
   1   5   6       20.66       18.30      2.17 o
   2   5   6        4.74        3.74      0.77 o
   3   5   6      141.14      136.09      5.19 o
  -5   6   6        2.15       -0.78      2.70 o
  -4   6   6        3.12        5.00      3.18 o
  -3   6   6        9.11        8.79      3.15 o
  -2   6   6      151.49      157.03      9.83 o
  -1   6   6       13.29       10.63      1.60 o
   0   6   6        1.84       -1.49      1.78 o
   1   6   6       13.17        9.26      1.43 o
   2   6   6      151.24      154.29      6.13 o
   3   6   6        8.96        9.15      2.85 o
  -4   7   6        8.71       11.41      3.35 o
  -3   7   6        5.44        4.61      2.68 o
  -2   7   6       30.53       34.32      5.08 o
  -1   7   6       34.02       32.37      3.33 o
   0   7   6       79.42       79.78      4.83 o
   1   7   6       34.03       28.63      2.93 o
   2   7   6       30.59       32.21      3.19 o
   3   7   6        5.46        2.16      2.11 o
  -2   8   6       65.71       74.42      8.03 o
  -1   8   6       34.45       34.88      5.47 o
   0   8   6       93.22      100.00      8.54 o
   1   8   6       34.68       37.28      3.99 o
  -2  -8   7       11.39       16.59      4.22 o
  -1  -8   7       17.57       22.50      3.13 o
   0  -8   7        2.87        2.21      1.49 o
   1  -8   7       17.55       29.00      4.47 o
   2  -8   7       11.30       13.40      3.77 o
  -4  -7   7        0.87        0.95      1.50 o
  -3  -7   7        2.02        1.27      1.24 o
  -2  -7   7        2.53        2.40      1.55 o
  -1  -7   7       30.57       29.88      2.52 o
   0  -7   7       19.33       25.61      2.69 o
   1  -7   7       30.54       27.61      2.69 o
   2  -7   7        2.49        1.76      1.11 o
   3  -7   7        2.03        0.03      1.47 o
   4  -7   7        0.89        3.20      2.31 o
  -5  -6   7        2.85        3.09      2.60 o
  -4  -6   7      133.15      136.77      6.81 o
  -3  -6   7       92.65       83.20      6.14 o
  -2  -6   7       15.24       17.24      2.51 o
  -1  -6   7      135.22      128.82      4.39 o
   0  -6   7       41.63       38.79      2.98 o
   1  -6   7      135.48      119.01      4.11 o
   2  -6   7       15.39       13.19      1.84 o
   3  -6   7       92.63       91.83      3.78 o
   4  -6   7      133.03      132.16      5.57 o
   5  -6   7        2.85        2.29      1.21 o
  -6  -5   7       13.10       10.88      2.25 o
  -5  -5   7        3.63        2.22      1.11 o
  -4  -5   7       42.60       43.58      3.76 o
  -3  -5   7      211.41      204.14      7.18 o
  -2  -5   7      149.39      140.06      8.32 o
  -1  -5   7      242.14      237.85      5.34 o
   0  -5   7       71.74       69.21      4.33 o
   1  -5   7      242.20      232.79      5.09 o
   2  -5   7      150.15      141.21      5.17 o
   3  -5   7      211.66      198.14      5.24 o
   4  -5   7       42.28       41.37      2.71 o
   5  -5   7        3.64        3.34      1.28 o
   6  -5   7       13.03       11.93      3.37 o
  -7  -4   7        6.06        7.15      2.51 o
  -6  -4   7        4.15        2.05      1.50 o
  -5  -4   7       63.57       72.88      4.78 o
  -4  -4   7      208.79      182.56      8.15 o
  -3  -4   7       15.86       12.16      3.71 o
  -2  -4   7      105.23      109.06      2.21 o
  -1  -4   7        9.40       11.67      1.18 o
   0  -4   7       93.53       93.52      3.59 o
   1  -4   7        9.34        9.28      0.97 o
   2  -4   7      105.37      101.13      3.81 o
   3  -4   7       15.85       23.72      2.37 o
   4  -4   7      209.52      183.74      5.00 o
   5  -4   7       63.85       71.32      3.00 o
   6  -4   7        4.14        9.63      2.97 o
   7  -4   7        6.07        8.25      2.07 o
  -7  -3   7       24.37       26.62      4.65 o
  -6  -3   7      154.58      153.13      7.02 o
  -5  -3   7       13.54       11.10      3.02 o
  -4  -3   7      226.91      216.77      6.96 o
  -3  -3   7       89.95      106.18      4.54 o
  -2  -3   7      575.93      571.82      4.40 o
  -1  -3   7      200.87      224.71      2.97 o
   0  -3   7       70.50       73.73      2.74 o
   1  -3   7      200.99      216.63      4.27 o
   2  -3   7      577.69      568.24     11.51 o
   3  -3   7       89.95       94.83      3.89 o
   4  -3   7      226.43      214.48      6.31 o
   5  -3   7       13.62       15.09      1.96 o
   6  -3   7      154.86      160.80      7.37 o
   7  -3   7       24.42       27.21      3.53 o
  -8  -2   7       30.53       31.42      5.16 o
  -7  -2   7       48.53       45.36      5.51 o
  -6  -2   7       25.35       26.15      4.03 o
  -5  -2   7       63.32       61.54      4.00 o
  -4  -2   7       15.22       13.05      1.78 o
  -3  -2   7      352.15      410.33      8.09 o
  -2  -2   7      446.51      463.27      6.80 o
  -1  -2   7      152.31      157.53      3.61 o
   0  -2   7       45.78       41.35      1.24 o
   1  -2   7      153.20      149.08      2.52 o
   2  -2   7      445.37      469.67     10.10 o
   3  -2   7      351.96      426.68      7.70 o
   4  -2   7       15.30       11.99      1.53 o
   5  -2   7       63.04       60.05      5.93 o
   6  -2   7       25.39       20.56      4.62 o
   7  -2   7       48.45       50.26      4.66 o
   8  -2   7       30.77       39.48      6.09 o
  -8  -1   7       43.75       53.85      6.30 o
  -7  -1   7       14.88       11.23      2.64 o
  -6  -1   7       50.46       52.41      5.08 o
  -5  -1   7       53.31       55.12      4.72 o
  -4  -1   7      113.99      118.48      3.58 o
  -3  -1   7      102.27      113.27      3.30 o
  -2  -1   7      157.62      151.80      2.77 o
  -1  -1   7      156.09      160.35      3.81 o
   0  -1   7       15.47       14.21      0.95 o
   2  -1   7      157.40      153.77      5.42 o
   3  -1   7      102.46      124.44      5.44 o
   4  -1   7      114.18      122.07      4.82 o
   5  -1   7       53.50       47.39      3.12 o
   6  -1   7       50.42       52.41      3.49 o
   7  -1   7       14.90       10.46      2.09 o
   8  -1   7       43.92       51.59      4.84 o
  -8   0   7       16.08       26.55      4.60 o
  -7   0   7        0.46        2.15      1.40 o
  -6   0   7        1.13        0.59      1.07 o
  -5   0   7       11.63       12.79      1.05 o
  -4   0   7      137.91      148.21      3.16 o
  -3   0   7     1531.67     1545.14      8.91 o
  -2   0   7       64.35       60.27      1.35 o
  -1   0   7       77.14       70.22      1.41 o
   0   0   7       46.92      141.82     33.18 o
   1   0   7       76.66       66.34      3.21 o
   2   0   7       64.61       60.31      3.49 o
   3   0   7     1532.93     1586.48     19.87 o
   4   0   7      138.40      149.05      6.79 o
   5   0   7       11.77       13.14      2.25 o
   6   0   7        1.11       -0.84      1.03 o
   7   0   7        0.46        0.44      0.78 o
   8   0   7       16.14       23.64      3.43 o
  -8   1   7       43.69       49.70      5.76 o
  -7   1   7       14.90       15.56      3.11 o
  -6   1   7       50.43       52.25      3.26 o
  -5   1   7       53.37       51.92      1.96 o
  -4   1   7      113.90      113.27      3.23 o
  -3   1   7      102.03      122.34      5.34 o
  -2   1   7      157.77      152.58      3.73 o
  -1   1   7      156.12      165.02      3.44 o
   0   1   7       15.47       12.91      1.31 o
   1   1   7      156.44      154.76      4.08 o
   2   1   7      157.25      152.20      3.53 o
   3   1   7      102.70      118.08      3.86 o
   4   1   7      114.27      119.78      6.39 o
   5   1   7       53.44       50.19      4.51 o
   6   1   7       50.45       52.90      5.08 o
   7   1   7       14.89       16.04      2.22 o
   8   1   7       43.97       48.91      6.29 o
  -7   2   7       48.48       48.76      3.59 o
  -6   2   7       25.29       26.68      2.51 o
  -5   2   7       63.25       60.67      5.01 o
  -4   2   7       15.22       14.01      2.54 o
  -2   2   7      446.30      450.49      6.68 o
  -1   2   7      152.83      155.24      3.33 o
   0   2   7       45.78       41.26      1.66 o
   1   2   7      152.68      147.94      3.78 o
   2   2   7      445.59      466.62     21.91 o
   3   2   7      351.96      416.12     10.35 o
   4   2   7       15.30       11.80      2.28 o
   5   2   7       63.11       50.80      5.01 o
   6   2   7       25.45       23.05      7.34 o
   7   2   7       48.50       48.95      6.11 o
   8   2   7       30.74       34.72      5.62 o
  -7   3   7       24.36       29.88      4.44 o
  -6   3   7      154.60      174.52     10.01 o
  -5   3   7       13.56       17.26      3.25 o
  -4   3   7      226.87      229.86     10.00 o
  -3   3   7       89.94       94.45      3.45 o
  -2   3   7      575.87      554.62      9.06 o
  -1   3   7      200.89      217.19      4.98 o
   0   3   7       70.50       70.87      3.11 o
   1   3   7      200.97      218.51      7.16 o
   2   3   7      577.76      567.71     13.94 o
   3   3   7       89.97      110.94      6.71 o
   4   3   7      226.47      229.04     10.36 o
   6   3   7      154.83      176.93     10.13 o
   7   3   7       24.44       23.98      4.08 o
  -7   4   7        6.05        8.41      3.11 o
  -6   4   7        4.15        4.59      1.81 o
  -5   4   7       63.50       89.76      7.32 o
  -4   4   7      208.96      192.33     10.10 o
  -3   4   7       15.95       18.86      3.42 o
  -2   4   7      105.46      107.14      6.78 o
  -1   4   7        9.35        9.29      1.42 o
   0   4   7       93.53       87.98      8.56 o
   1   4   7        9.40        7.26      1.22 o
   2   4   7      105.13      102.17      4.13 o
   3   4   7       15.76       17.07      2.48 o
   5   4   7       63.92       69.37      5.55 o
   6   4   7        4.13        2.75      1.47 o
  -6   5   7       13.12       17.77      4.73 o
  -5   5   7        3.62        6.53      2.62 o
  -4   5   7       42.47       45.78      5.47 o
  -3   5   7      211.18      216.02     11.28 o
  -2   5   7      149.78      136.38      8.48 o
  -1   5   7      242.57      237.81     10.47 o
   0   5   7       71.74       66.10      2.49 o
   1   5   7      241.77      240.78      6.98 o
   2   5   7      149.75      147.16      5.50 o
   3   5   7      211.89      190.93      7.77 o
  -5   6   7        2.85        0.74      2.39 o
  -4   6   7      133.13      143.39     10.14 o
  -3   6   7       92.51       94.90      7.99 o
  -2   6   7       15.29       13.69      3.33 o
  -1   6   7      135.14      124.18      8.36 o
   0   6   7       41.63       37.67      3.75 o
   1   6   7      135.56      132.11      6.23 o
   2   6   7       15.34       14.21      2.18 o
   3   6   7       92.77       92.15      6.05 o
  -4   7   7        0.89        2.68      2.37 o
  -3   7   7        2.03       -0.91      1.66 o
  -2   7   7        2.52        4.71      2.64 o
  -1   7   7       30.53       25.18      4.22 o
   0   7   7       19.33       20.80      4.06 o
   1   7   7       30.59       31.96      3.17 o
   2   7   7        2.50       -0.71      1.33 o
  -2   8   7       11.41       15.85      4.54 o
  -1   8   7       17.61       28.25      5.16 o
   0   8   7        2.87        5.39      3.02 o
   1   8   7       17.52       26.85      4.55 o
  -2  -8   8       34.75       38.10      4.00 o
  -1  -8   8       13.83       17.00      3.00 o
   0  -8   8        5.68        3.47      1.27 o
   1  -8   8       13.70       13.63      3.35 o
   2  -8   8       34.74       33.63      4.75 o
  -4  -7   8        6.43        5.61      1.97 o
  -3  -7   8       32.94       28.82      3.26 o
  -2  -7   8       39.99       40.30      3.73 o
  -1  -7   8        7.11        5.42      1.25 o
   0  -7   8       12.93       16.97      2.23 o
   1  -7   8        7.22        7.69      1.67 o
   2  -7   8       40.28       39.87      3.18 o
   3  -7   8       32.79       32.21      4.57 o
   4  -7   8        6.47        7.67      2.83 o
  -5  -6   8        3.40        4.74      1.66 o
  -4  -6   8       13.76       16.58      2.58 o
  -3  -6   8        4.23        5.72      1.79 o
  -2  -6   8       56.80       59.68      4.16 o
  -1  -6   8       69.68       74.08      3.44 o
   0  -6   8       63.59       67.85      3.82 o
   1  -6   8       70.31       71.74      3.23 o
   2  -6   8       56.79       59.56      2.75 o
   3  -6   8        4.25        2.37      0.86 o
   4  -6   8       13.76       17.50      2.39 o
   5  -6   8        3.42        1.55      2.12 o
  -6  -5   8       34.53       33.96      3.69 o
  -5  -5   8        4.57        4.41      1.78 o
  -4  -5   8       36.47       32.19      4.46 o
  -3  -5   8        7.41        7.38      2.08 o
  -2  -5   8      194.75      196.09      6.77 o
  -1  -5   8       46.31       45.87      2.68 o
   0  -5   8        0.68        2.17      1.31 o
   1  -5   8       46.34       49.63      2.44 o
   2  -5   8      195.09      188.96      5.65 o
   3  -5   8        7.27        6.75      1.42 o
   4  -5   8       36.63       31.97      2.42 o
   5  -5   8        4.60        2.71      1.30 o
   6  -5   8       34.49       32.05      3.54 o
  -7  -4   8       20.20       24.79      3.25 o
  -6  -4   8        7.46        7.97      2.04 o
  -5  -4   8        3.40        1.70      1.20 o
  -4  -4   8       29.88       32.04      3.16 o
  -3  -4   8      316.35      325.01      6.46 o
  -2  -4   8      602.66      607.28      5.38 o
  -1  -4   8       85.13       83.92      3.82 o
   0  -4   8      373.12      370.25      7.03 o
   1  -4   8       85.40       78.59      2.99 o
   2  -4   8      603.70      594.60      9.01 o
   3  -4   8      316.39      326.43      7.49 o
   4  -4   8       29.96       28.81      2.12 o
   5  -4   8        3.42        3.14      1.31 o
   6  -4   8        7.47        4.16      1.41 o
   7  -4   8       20.33       23.83      3.53 o
  -7  -3   8       50.67       42.47      5.50 o
  -6  -3   8       15.71       18.09      2.69 o
  -5  -3   8       90.71       82.98      4.77 o
  -4  -3   8       46.99       51.98      3.65 o
  -3  -3   8      317.24      324.79      7.87 o
  -2  -3   8      149.87      150.39      2.59 o
  -1  -3   8      644.91      652.87      5.03 o
   0  -3   8      956.07      979.52     14.75 o
   1  -3   8      645.28      636.10     15.67 o
   2  -3   8      149.83      149.92      4.97 o
   3  -3   8      317.24      332.99      7.07 o
   4  -3   8       46.96       50.84      3.23 o
   5  -3   8       90.71       86.34      5.17 o
   6  -3   8       15.76       16.69      5.24 o
   7  -3   8       51.04       57.24      4.82 o
  -7  -2   8        1.42        2.53      1.73 o
  -6  -2   8       34.26       42.30      4.85 o
  -5  -2   8      133.84      119.17      5.43 o
  -4  -2   8       14.27        9.89      1.59 o
  -3  -2   8      688.38      707.89     10.63 o
  -2  -2   8      543.22      536.49      6.48 o
  -1  -2   8      129.17      125.51      3.63 o
   0  -2   8        0.87        0.83      0.30 o
   1  -2   8      128.37      126.97      2.49 o
   2  -2   8      544.42      540.13     11.49 o
   3  -2   8      691.21      678.65      9.93 o
   4  -2   8       14.26       10.80      2.15 o
   5  -2   8      134.40      131.47      7.45 o
   6  -2   8       34.31       41.86      3.28 o
   7  -2   8        1.40        2.40      1.50 o
  -8  -1   8        3.75       10.81      3.39 o
  -7  -1   8        2.22        1.98      1.47 o
  -6  -1   8       21.46       22.84      3.53 o
  -5  -1   8      162.23      169.14      8.16 o
  -4  -1   8       27.96       28.94      2.86 o
  -3  -1   8      531.45      585.92      5.67 o
  -2  -1   8      112.32      130.01      5.74 o
  -1  -1   8      982.68      988.25      5.44 o
   0  -1   8       11.58       13.41      1.22 o
   2  -1   8      112.04      140.15      5.49 o
   3  -1   8      530.67      600.08     12.21 o
   4  -1   8       28.00       29.01      3.02 o
   5  -1   8      162.56      170.95      5.92 o
   6  -1   8       21.58       17.49      2.12 o
   7  -1   8        2.27        0.29      2.45 o
   8  -1   8        3.73        6.03      2.63 o
  -8   0   8      109.12      109.07      8.48 o
  -7   0   8        1.80        0.59      1.30 o
  -6   0   8       29.91       29.57      3.64 o
  -5   0   8      135.55      144.48      3.45 o
  -4   0   8       94.81       93.09      2.49 o
  -3   0   8     1087.84     1193.19     15.79 o
  -2   0   8      112.95      100.72      1.88 o
  -1   0   8     1711.86     1666.45      6.04 o
   0   0   8      705.07      577.59     17.84 o
   1   0   8     1714.28     1622.33     16.37 o
   2   0   8      113.93      104.80      4.67 o
   3   0   8     1088.66     1197.19     17.74 o
   4   0   8       94.51       92.55      5.46 o
   5   0   8      136.08      143.94      7.49 o
   6   0   8       29.97       32.23      3.91 o
   7   0   8        1.82       -0.35      0.86 o
   8   0   8      109.74      137.77      7.91 o
  -8   1   8        3.72        2.42      1.45 o
  -7   1   8        2.24        0.26      1.17 o
  -6   1   8       21.45       19.35      2.02 o
  -5   1   8      162.47      160.54      4.00 o
  -4   1   8       28.06       27.65      2.61 o
  -3   1   8      530.86      568.93      7.37 o
  -2   1   8      112.28      124.56      2.63 o
  -1   1   8      982.69      995.35     15.26 o
   0   1   8       11.58       12.45      1.33 o
   1   1   8      982.79      981.09     13.54 o
   2   1   8      112.08      127.07      3.23 o
   3   1   8      531.25      596.13     23.00 o
   4   1   8       27.90       29.12      3.31 o
   5   1   8      162.32      164.18      8.36 o
   6   1   8       21.60       19.57      3.32 o
   7   1   8        2.25        2.46      1.16 o
   8   1   8        3.75        7.63      3.47 o
  -7   2   8        1.42        2.71      1.16 o
  -6   2   8       34.22       39.19      2.98 o
  -5   2   8      133.90      145.42      7.80 o
  -4   2   8       14.18       10.61      2.11 o
  -2   2   8      543.59      528.35      6.78 o
  -1   2   8      129.12      123.48      2.26 o
   0   2   8        0.87        1.13      0.42 o
   1   2   8      128.42      120.87      5.32 o
   2   2   8      544.05      544.09      6.66 o
   3   2   8      690.46      709.58     17.61 o
   4   2   8       14.35        9.17      2.03 o
   5   2   8      134.33      128.57      7.89 o
   6   2   8       34.35       38.13      4.62 o
   7   2   8        1.41        0.15      1.73 o
  -7   3   8       50.80       55.41      6.02 o
  -6   3   8       15.71       15.16      3.19 o
  -5   3   8       90.59       91.69      6.95 o
  -4   3   8       46.95       47.06      4.72 o
  -3   3   8      317.30      320.56     11.18 o
  -2   3   8      149.66      146.95      4.48 o
  -1   3   8      644.91      642.22      9.17 o
   0   3   8      956.06      965.58     12.75 o
   1   3   8      645.29      659.89     13.87 o
   2   3   8      150.05      145.36      7.26 o
   3   3   8      317.18      322.30     11.44 o
   4   3   8       47.00       47.94      4.87 o
   6   3   8       15.77       15.73      3.35 o
   7   3   8       50.91       52.63      6.09 o
  -7   4   8       20.26       19.90      3.85 o
  -6   4   8        7.48        3.74      1.72 o
  -5   4   8        3.39        7.98      2.35 o
  -4   4   8       29.91       31.03      4.33 o
  -3   4   8      316.27      339.75     12.76 o
  -2   4   8      602.34      596.68     10.91 o
  -1   4   8       85.12       79.15      2.55 o
   0   4   8      373.13      358.49     11.09 o
   1   4   8       85.41       83.36      5.18 o
   2   4   8      604.02      586.19     12.94 o
   5   4   8        3.42       -0.34      1.82 o
   6   4   8        7.45        4.98      1.79 o
  -6   5   8       34.55       39.43      5.58 o
  -5   5   8        4.62        4.24      2.55 o
  -4   5   8       36.39       37.34      4.90 o
  -3   5   8        7.33        1.39      1.93 o
  -2   5   8      194.84      188.17      9.90 o
  -1   5   8       46.22       50.15      5.08 o
   0   5   8        0.68       -0.03      0.47 o
   1   5   8       46.43       49.17      4.52 o
   2   5   8      195.00      181.28      8.11 o
   3   5   8        7.35        5.28      1.63 o
   4   5   8       36.70       37.05      3.39 o
  -5   6   8        3.40        4.94      2.98 o
  -4   6   8       13.76       23.65      5.22 o
  -3   6   8        4.22       -0.41      1.91 o
  -2   6   8       56.69       57.11      5.96 o
  -1   6   8       69.81       78.81      6.76 o
   0   6   8       63.59       66.72      5.87 o
   1   6   8       70.18       68.59      5.79 o
   2   6   8       56.89       58.28      5.11 o
   3   6   8        4.26        4.44      1.85 o
  -4   7   8        6.41        5.19      2.78 o
  -3   7   8       32.93       28.79      4.86 o
  -2   7   8       40.08       40.62      5.59 o
  -1   7   8        7.18        6.19      2.44 o
   0   7   8       12.93       22.28      4.00 o
   1   7   8        7.14        8.59      2.64 o
   2   7   8       40.19       40.12      4.72 o
  -2   8   8       34.75       32.17      5.32 o
  -1   8   8       13.85       14.99      4.07 o
   0   8   8        5.68        3.87      2.32 o
   1   8   8       13.69       16.24      3.95 o
  -2  -8   9        5.99        5.79      3.64 o
  -1  -8   9       92.99       85.17      5.75 o
   0  -8   9       54.56       58.83      6.63 o
   1  -8   9       93.15       91.84      7.39 o
   2  -8   9        6.02       10.73      3.17 o
  -4  -7   9       23.87       27.22      5.32 o
  -3  -7   9        6.07        7.10      1.96 o
  -2  -7   9       28.07       26.34      3.42 o
  -1  -7   9       30.38       28.40      2.46 o
   0  -7   9       26.61       31.04      3.17 o
   1  -7   9       30.41       33.95      2.81 o
   2  -7   9       28.09       29.19      4.30 o
   3  -7   9        6.08        9.05      2.95 o
   4  -7   9       23.76       22.96      4.15 o
  -5  -6   9       14.79       14.88      2.65 o
  -4  -6   9        7.00        7.12      2.20 o
  -3  -6   9       29.32       36.87      3.68 o
  -2  -6   9       26.90       30.20      3.17 o
  -1  -6   9      173.61      181.84      6.26 o
   0  -6   9        2.69        3.24      1.19 o
   1  -6   9      173.43      185.41      6.84 o
   2  -6   9       26.91       24.66      1.93 o
   3  -6   9       29.30       28.52      2.21 o
   4  -6   9        6.97        4.15      2.13 o
   5  -6   9       14.69       16.00      3.01 o
  -6  -5   9        3.84        4.96      1.66 o
  -5  -5   9       13.89       14.86      2.39 o
  -4  -5   9       39.39       38.54      5.00 o
  -3  -5   9       15.95       15.25      2.31 o
  -2  -5   9       75.77       84.36      4.64 o
  -1  -5   9       41.84       47.86      2.44 o
   0  -5   9       60.71       67.17      3.66 o
   1  -5   9       41.92       45.29      2.60 o
   2  -5   9       75.71       79.46      6.87 o
   3  -5   9       15.90       14.94      2.64 o
   4  -5   9       39.69       39.11      3.17 o
   5  -5   9       13.92       10.30      1.53 o
   6  -5   9        3.87        7.43      2.10 o
  -7  -4   9        7.69        7.58      2.08 o
  -6  -4   9       32.40       29.49      3.30 o
  -5  -4   9       12.74       11.43      2.11 o
  -4  -4   9      140.20      132.52      5.89 o
  -3  -4   9       14.24       20.69      2.79 o
  -2  -4   9       44.76       48.91      1.72 o
  -1  -4   9      200.19      200.39      4.31 o
   0  -4   9        3.70        5.12      1.32 o
   1  -4   9      199.42      184.66      4.52 o
   2  -4   9       45.09       48.31      3.79 o
   3  -4   9       14.18       18.03      2.03 o
   4  -4   9      140.23      133.91      4.66 o
   5  -4   9       12.64       11.26      1.89 o
   6  -4   9       32.24       29.74      3.34 o
   7  -4   9        7.76        9.03      2.26 o
  -7  -3   9        6.84        8.74      2.91 o
  -6  -3   9        9.23        9.13      2.52 o
  -5  -3   9       25.30       23.04      2.67 o
  -4  -3   9       66.33       70.43      4.02 o
  -3  -3   9       98.69      113.85      4.78 o
  -2  -3   9      392.37      393.40      4.22 o
  -1  -3   9      282.21      297.78      5.56 o
   0  -3   9       79.95       83.87      2.90 o
   1  -3   9      282.74      287.10      4.67 o
   2  -3   9      392.20      384.09      9.50 o
   3  -3   9       99.55      101.41      3.91 o
   4  -3   9       66.70       69.67      3.70 o
   5  -3   9       25.45       23.19      2.41 o
   6  -3   9        9.32        7.27      2.37 o
   7  -3   9        6.80       12.03      2.96 o
  -7  -2   9        4.40        2.04      1.94 o
  -6  -2   9        0.48        2.14      1.56 o
  -5  -2   9      127.94      144.01      5.97 o
  -4  -2   9       26.28       24.59      2.33 o
  -3  -2   9      278.76      308.63      7.13 o
  -2  -2   9      293.96      284.18      7.01 o
  -1  -2   9      399.27      420.38      6.18 o
   0  -2   9     1321.70     1300.90     14.75 o
   1  -2   9      398.99      405.80      8.03 o
   2  -2   9      294.21      300.64      5.06 o
   3  -2   9      280.34      315.55      6.99 o
   4  -2   9       26.50       25.75      2.28 o
   5  -2   9      128.23      148.43      5.64 o
   6  -2   9        0.48       -0.52      0.91 o
   7  -2   9        4.45        0.56      1.89 o
  -8  -1   9       36.46       38.62      5.23 o
  -7  -1   9        1.86        1.09      1.18 o
  -6  -1   9       53.53       57.69      5.35 o
  -5  -1   9       67.47       72.17      5.33 o
  -4  -1   9      437.19      465.88      5.93 o
  -3  -1   9       33.09       36.37      1.74 o
  -2  -1   9      852.16      907.06      7.99 o
  -1  -1   9        6.25        5.01      0.65 o
   0  -1   9      240.66      224.75      4.04 o
   2  -1   9      855.09      910.10     14.05 o
   3  -1   9       32.90       41.18      3.70 o
   4  -1   9      437.22      448.81     11.83 o
   5  -1   9       67.62       72.25      4.02 o
   6  -1   9       53.80       57.14      3.83 o
   7  -1   9        1.85       -0.41      1.27 o
   8  -1   9       36.71       39.69      4.94 o
  -8   0   9       32.85       41.30      5.27 o
  -7   0   9        9.25        9.52      2.26 o
  -6   0   9       33.83       30.89      3.80 o
  -5   0   9      124.01      110.49      4.05 o
  -4   0   9      218.64      254.13      4.15 o
  -3   0   9        2.03        1.66      0.67 o
  -2   0   9       22.87       21.60      1.04 o
  -1   0   9     1287.16     1170.50      5.24 o
   0   0   9       15.19       21.04      6.12 o
   1   0   9     1283.95     1212.76     14.86 o
   2   0   9       22.74       21.20      2.55 o
   3   0   9        2.03        2.47      1.89 o
   4   0   9      218.78      237.91      8.99 o
   5   0   9      124.40      101.46      6.36 o
   6   0   9       33.91       24.74      3.36 o
   7   0   9        9.16        6.36      1.21 o
   8   0   9       33.04       52.85      6.75 o
  -7   1   9        1.86        2.82      1.65 o
  -6   1   9       53.54       59.39      3.44 o
  -5   1   9       67.49       73.74      4.91 o
  -4   1   9      436.87      460.72     10.44 o
  -3   1   9       32.93       33.76      1.84 o
  -2   1   9      853.08      874.89      8.81 o
  -1   1   9        6.28        5.79      0.66 o
   0   1   9      240.66      224.23      5.77 o
   2   1   9      854.17      911.13      8.58 o
   3   1   9       33.06       37.95      2.21 o
   4   1   9      437.55      447.31     12.85 o
   5   1   9       67.60       71.76      5.62 o
   6   1   9       53.79       55.33      5.39 o
   7   1   9        1.85        0.70      1.02 o
   8   1   9       36.65       45.12      6.53 o
  -7   2   9        4.41        0.68      1.46 o
  -6   2   9        0.48       -0.05      0.96 o
  -5   2   9      127.90      148.27      5.13 o
  -4   2   9       26.27       27.64      3.20 o
  -2   2   9      293.77      281.92      4.66 o
  -1   2   9      398.77      402.38      3.94 o
   0   2   9     1321.70     1279.32      9.26 o
   1   2   9      399.48      396.87      9.91 o
   2   2   9      294.40      287.77     14.01 o
   3   2   9      280.35      317.08     10.60 o
   4   2   9       26.51       22.38      3.21 o
   5   2   9      128.27      135.29      8.17 o
   6   2   9        0.47        0.96      1.24 o
   7   2   9        4.43        1.47      1.29 o
  -7   3   9        6.87        8.30      2.69 o
  -6   3   9        9.28        6.90      2.34 o
  -5   3   9       25.37       23.45      3.72 o
  -4   3   9       66.39       70.83      5.69 o
  -3   3   9       98.73      102.35      4.84 o
  -2   3   9      392.52      388.24      6.94 o
  -1   3   9      282.07      277.85      5.89 o
   0   3   9       79.95       78.91      2.81 o
   1   3   9      282.89      298.74      9.56 o
   2   3   9      392.05      384.38     11.95 o
   3   3   9       99.51      105.99      6.77 o
   4   3   9       66.64       62.32      5.56 o
   5   3   9       25.38       20.54      3.56 o
   6   3   9        9.28       12.60      3.17 o
   7   3   9        6.78        5.57      2.76 o
  -7   4   9        7.68        5.11      2.29 o
  -6   4   9       32.34       31.91      4.61 o
  -5   4   9       12.73       10.39      2.65 o
  -4   4   9      140.08      142.60      8.81 o
  -3   4   9       14.32       12.05      2.84 o
  -2   4   9       44.91       45.75      3.92 o
  -1   4   9      199.97      182.76      4.89 o
   0   4   9        3.70        3.23      1.67 o
   1   4   9      199.65      187.65      7.79 o
   2   4   9       44.93       51.70      4.22 o
   6   4   9       32.31       24.69      3.84 o
  -6   5   9        3.85        9.26      3.07 o
  -5   5   9       13.91       12.98      3.07 o
  -4   5   9       39.51       38.32      5.29 o
  -3   5   9       15.97       13.68      3.19 o
  -2   5   9       75.55       88.09      6.83 o
  -1   5   9       41.94       49.90      5.01 o
   0   5   9       60.71       63.22      5.54 o
   1   5   9       41.83       47.65      4.40 o
   2   5   9       75.93       88.33      5.77 o
   3   5   9       15.87       14.16      2.52 o
   4   5   9       39.57       38.93      3.51 o
  -5   6   9       14.85       16.61      4.54 o
  -4   6   9        7.01        8.93      3.09 o
  -3   6   9       29.40       36.21      5.16 o
  -2   6   9       27.00       28.00      4.77 o
  -1   6   9      173.55      184.91     10.41 o
   0   6   9        2.69        1.24      1.28 o
   1   6   9      173.49      194.21      9.71 o
   2   6   9       26.81       27.31      3.73 o
   3   6   9       29.22       30.97      3.67 o
  -4   7   9       23.74       21.44      4.49 o
  -3   7   9        6.04        5.99      2.89 o
  -2   7   9       28.11       31.52      5.03 o
  -1   7   9       30.43       29.13      4.60 o
   0   7   9       26.61       26.88      4.38 o
   1   7   9       30.36       34.97      4.59 o
   2   7   9       28.05       28.33      4.06 o
  -2   8   9        5.97        4.29      2.61 o
  -1   8   9       92.86       95.97      8.99 o
   0   8   9       54.56       53.41      6.44 o
   1   8   9       93.28       90.27      8.03 o
  -2  -8  10       12.94       19.97      3.05 o
  -1  -8  10       22.13       24.21      3.27 o
   0  -8  10       37.58       47.02      6.06 o
   1  -8  10       22.18       27.69      4.27 o
   2  -8  10       12.94       17.84      3.70 o
  -4  -7  10        9.09        9.92      5.36 o
  -3  -7  10       17.55       16.22      2.60 o
  -2  -7  10       11.15       12.66      2.33 o
  -1  -7  10        9.45        7.68      1.32 o
   0  -7  10       10.99       10.01      1.90 o
   1  -7  10        9.40        9.58      1.58 o
   2  -7  10       11.27       10.77      2.80 o
   3  -7  10       17.62       20.93      3.98 o
   4  -7  10        9.12        4.43      2.01 o
  -5  -6  10       53.62       55.69      5.36 o
  -4  -6  10        0.51        0.96      1.50 o
  -3  -6  10      136.47      136.49     11.64 o
  -2  -6  10      129.82      120.70      7.50 o
  -1  -6  10       30.58       35.62      2.45 o
   0  -6  10        0.62       -0.49      0.79 o
   1  -6  10       30.79       31.38      2.51 o
   2  -6  10      129.94      123.49      6.74 o
   3  -6  10      136.04      137.07      4.83 o
   4  -6  10        0.51        0.68      1.73 o
   5  -6  10       53.46       59.35      4.74 o
  -6  -5  10        2.08        0.99      1.40 o
  -5  -5  10        9.92       11.86      2.32 o
  -4  -5  10       81.59       75.68      7.55 o
  -3  -5  10      121.46      118.48      5.70 o
  -2  -5  10      213.03      210.83      7.44 o
  -1  -5  10       26.71       28.60      1.90 o
   0  -5  10      634.56      623.87     10.90 o
   1  -5  10       26.87       27.62      2.03 o
   2  -5  10      212.92      204.45      8.42 o
   3  -5  10      121.48      118.83      4.80 o
   4  -5  10       81.74       74.89      4.26 o
   5  -5  10        9.79        5.81      1.63 o
   6  -5  10        2.08       -0.41      1.09 o
  -7  -4  10        8.91        9.48      2.24 o
  -6  -4  10        9.84        8.93      2.80 o
  -5  -4  10       22.56       19.01      2.58 o
  -4  -4  10       27.05       25.78      2.75 o
  -3  -4  10       59.57       61.94      3.84 o
  -2  -4  10       30.91       28.41      1.19 o
  -1  -4  10      148.30      144.43      6.22 o
   0  -4  10       82.98       88.55      4.10 o
   1  -4  10      148.94      133.62      3.79 o
   2  -4  10       31.18       31.54      2.07 o
   3  -4  10       59.70       62.54      3.28 o
   4  -4  10       27.28       26.80      2.09 o
   5  -4  10       22.64       20.09      2.37 o
   6  -4  10        9.77       11.37      2.60 o
   7  -4  10        8.82        7.48      2.10 o
  -7  -3  10        4.45        8.45      2.92 o
  -6  -3  10       56.89       57.80      5.37 o
  -5  -3  10       88.84       88.25      4.97 o
  -4  -3  10        7.46        8.42      1.70 o
  -3  -3  10      196.96      192.22      6.13 o
  -2  -3  10       13.84       12.75      0.86 o
  -1  -3  10      251.55      245.10      3.09 o
   0  -3  10      236.00      239.49      4.86 o
   1  -3  10      252.53      238.77      4.11 o
   2  -3  10       13.80       13.84      1.33 o
   3  -3  10      196.68      182.81      5.13 o
   4  -3  10        7.52        7.15      2.85 o
   5  -3  10       88.89       82.02      4.37 o
   6  -3  10       56.85       62.76      5.51 o
   7  -3  10        4.39        4.47      1.72 o
  -7  -2  10       18.07       20.39      3.67 o
  -6  -2  10        0.23        1.48      1.88 o
  -5  -2  10       27.85       31.77      3.45 o
  -4  -2  10       78.99       72.47      3.89 o
  -3  -2  10      447.00      443.10      8.81 o
  -2  -2  10      274.37      287.33      3.64 o
  -1  -2  10       39.51       39.72      1.92 o
   0  -2  10       24.34       27.79      1.20 o
   1  -2  10       39.95       39.02      2.74 o
   2  -2  10      274.05      299.69      8.72 o
   3  -2  10      446.91      459.24      8.51 o
   4  -2  10       78.90       72.24      3.70 o
   5  -2  10       27.69       27.57      2.58 o
   6  -2  10        0.24        0.37      1.87 o
   7  -2  10       18.23       18.90      2.83 o
  -8  -1  10        9.83        8.24      2.91 o
  -7  -1  10       21.07       20.51      3.50 o
  -6  -1  10       44.47       45.11      4.67 o
  -5  -1  10       19.11       14.28      1.51 o
  -4  -1  10      182.38      192.89      3.85 o
  -3  -1  10      210.64      233.94      4.58 o
  -2  -1  10      316.91      291.69      4.62 o
  -1  -1  10       62.50       61.78      2.13 o
   0  -1  10       16.70       16.28      1.35 o
   3  -1  10      211.19      212.51      7.78 o
   4  -1  10      182.87      194.10      8.09 o
   5  -1  10       19.02       14.74      1.93 o
   6  -1  10       44.43       42.15      3.29 o
   7  -1  10       21.17       18.77      2.09 o
   8  -1  10        9.87       10.85      2.42 o
  -8   0  10       10.31       12.18      2.84 o
  -7   0  10        0.29        0.19      1.12 o
  -6   0  10        2.00        2.05      1.02 o
  -5   0  10       69.17       67.87      3.14 o
  -4   0  10       67.02       64.67      2.09 o
  -3   0  10      864.93      826.23     12.76 o
  -2   0  10     1405.58     1442.76      8.19 o
  -1   0  10      820.54      824.28      4.77 o
   0   0  10     4117.04     3800.20     48.66 o
   1   0  10      819.53      798.17     12.55 o
   2   0  10     1407.97     1439.90     18.82 o
   3   0  10      867.67      813.47     15.36 o
   4   0  10       66.87       69.53      4.99 o
   5   0  10       69.03       63.65      5.19 o
   6   0  10        2.01        2.81      1.23 o
   7   0  10        0.29       -0.90      1.02 o
   8   0  10       10.42       11.67      2.40 o
  -7   1  10       21.08       24.09      3.59 o
  -6   1  10       44.54       44.48      2.99 o
  -5   1  10       19.03       12.44      2.09 o
  -4   1  10      182.31      188.66      6.59 o
  -3   1  10      211.00      227.53      4.60 o
  -2   1  10      316.70      273.33      2.72 o
  -1   1  10       62.24       60.78      3.69 o
   0   1  10       16.70       15.81      1.69 o
   1   1  10       62.69       57.91      3.57 o
   2   1  10      317.10      280.80      4.77 o
   3   1  10      210.83      231.32      5.42 o
   4   1  10      182.94      188.07      8.50 o
   5   1  10       19.10       15.57      2.74 o
   6   1  10       44.35       43.26      4.90 o
   7   1  10       21.17       15.07      2.35 o
   8   1  10        9.90       19.52      6.19 o
  -6   2  10        0.24        1.20      0.96 o
  -5   2  10       27.82       26.11      2.22 o
  -4   2  10       79.15       77.12      5.32 o
  -2   2  10      274.18      279.62      4.18 o
  -1   2  10       39.60       33.20      2.23 o
   0   2  10       24.34       26.63      2.36 o
   1   2  10       39.86       41.31      3.39 o
   2   2  10      274.23      277.32      4.53 o
   3   2  10      446.83      459.25     10.23 o
   4   2  10       78.75       63.15      5.27 o
   5   2  10       27.72       24.32      3.56 o
   6   2  10        0.23       -0.61      1.40 o
   7   2  10       18.19       17.53      2.71 o
  -7   3  10        4.43        3.65      2.00 o
  -6   3  10       56.90       59.57      3.74 o
  -5   3  10       88.90       88.90      6.76 o
  -4   3  10        7.45        6.41      2.08 o
  -3   3  10      196.65      174.65      5.17 o
  -2   3  10       13.87       14.98      1.32 o
  -1   3  10      251.54      241.73      5.31 o
   0   3  10      236.00      237.14      4.86 o
   1   3  10      252.54      238.17      8.65 o
   2   3  10       13.78       14.53      2.53 o
   3   3  10      196.99      178.22      8.29 o
   4   3  10        7.54       11.50      2.78 o
   5   3  10       88.84       86.65      7.11 o
   7   3  10        4.41        4.14      2.38 o
  -7   4  10        8.89        8.02      2.96 o
  -6   4  10        9.80        6.88      2.90 o
  -5   4  10       22.60       19.05      3.64 o
  -4   4  10       27.02       27.32      3.93 o
  -3   4  10       59.61       62.72      2.95 o
  -2   4  10       30.97       31.25      2.64 o
  -1   4  10      148.41      136.91      4.23 o
   0   4  10       82.98       83.73      5.66 o
   1   4  10      148.83      124.52      6.54 o
   6   4  10        9.80        3.37      1.71 o
  -6   5  10        2.08        0.49      2.27 o
  -5   5  10        9.86        7.09      2.25 o
  -4   5  10       81.46       83.88      7.50 o
  -3   5  10      121.53      118.04      8.49 o
  -2   5  10      213.30      220.35     10.81 o
  -1   5  10       26.73       26.42      3.81 o
   0   5  10      634.56      642.10     16.97 o
   1   5  10       26.84       28.17      3.45 o
   2   5  10      212.65      203.99      8.82 o
   3   5  10      121.41      120.54      6.60 o
   4   5  10       81.87       78.66      5.15 o
  -5   6  10       53.56       61.17      7.10 o
  -4   6  10        0.51        0.37      1.92 o
  -3   6  10      136.40      141.06      9.91 o
  -2   6  10      129.70      135.42      9.24 o
  -1   6  10       30.70       32.77      4.59 o
   0   6  10        0.62        0.53      1.45 o
   1   6  10       30.67       37.48      4.44 o
   2   6  10      130.06      124.14      7.58 o
   3   6  10      136.12      138.00      7.68 o
  -4   7  10        9.12       12.09      3.92 o
  -3   7  10       17.56       11.75      3.79 o
  -2   7  10       11.15        9.76      3.13 o
  -1   7  10        9.42        4.47      2.28 o
   0   7  10       10.99       11.49      3.07 o
   1   7  10        9.43        7.08      2.26 o
   2   7  10       11.27       10.87      2.72 o
  -2   8  10       12.96       14.90      3.94 o
  -1   8  10       22.11       24.88      4.96 o
   0   8  10       37.58       43.60      5.79 o
   1   8  10       22.20       23.26      4.39 o
  -2  -8  11       37.11       36.63      4.07 o
  -1  -8  11       14.43       14.39      2.67 o
   0  -8  11        3.16        5.13      2.31 o
   2  -8  11       36.90       39.25      5.38 o
  -4  -7  11       10.00        8.76      2.08 o
  -3  -7  11       49.74       44.83      4.13 o
  -2  -7  11        5.90        6.02      1.68 o
  -1  -7  11        7.97        7.98      1.89 o
   0  -7  11        9.86        8.58      1.87 o
   1  -7  11        7.97        8.13      2.24 o
   2  -7  11        5.89        6.08      2.36 o
   3  -7  11       50.04       41.89      5.18 o
   4  -7  11        9.95       16.22      3.73 o
  -5  -6  11       68.53       71.48      6.36 o
  -4  -6  11       23.97       19.00      2.81 o
  -3  -6  11       19.03       22.07      3.07 o
  -2  -6  11        8.68        9.10      2.22 o
  -1  -6  11       33.61       40.18      2.49 o
   0  -6  11        8.43        7.93      1.36 o
   1  -6  11       33.66       39.89      2.67 o
   2  -6  11        8.81        7.14      2.06 o
   3  -6  11       18.94       20.07      3.90 o
   4  -6  11       24.05       22.68      2.78 o
   5  -6  11       68.46       68.34      4.91 o
  -6  -5  11       14.45       10.46      2.23 o
  -5  -5  11       33.86       34.69      3.68 o
  -4  -5  11        4.77        5.39      2.13 o
  -3  -5  11      148.02      137.65      6.22 o
  -2  -5  11      188.58      187.62      6.87 o
  -1  -5  11       20.79       19.70      1.60 o
   0  -5  11       44.08       68.78      3.63 o
   1  -5  11       20.79       20.02      1.74 o
   2  -5  11      188.21      186.07      5.44 o
   3  -5  11      148.39      142.01      5.23 o
   4  -5  11        4.80        4.01      1.54 o
   5  -5  11       33.72       36.30      5.05 o
   6  -5  11       14.55       12.34      4.91 o
  -7  -4  11        2.07        4.43      1.53 o
  -6  -4  11       21.16       21.44      2.96 o
  -5  -4  11       44.54       50.25      4.09 o
  -4  -4  11       24.81       30.30      2.97 o
  -3  -4  11       88.94       93.71      4.74 o
  -2  -4  11        3.85        3.73      0.57 o
  -1  -4  11      103.73       94.24      3.36 o
   0  -4  11       72.35       74.66      3.21 o
   1  -4  11      103.52       94.28      3.97 o
   2  -4  11        3.88        3.32      0.78 o
   3  -4  11       88.87       88.10      3.82 o
   4  -4  11       24.85       30.21      2.09 o
   5  -4  11       44.65       48.75      3.57 o
   6  -4  11       21.34       18.31      2.75 o
   7  -4  11        2.05        3.18      1.73 o
  -7  -3  11        5.14        8.72      2.99 o
  -6  -3  11       25.70       26.28      3.03 o
  -5  -3  11        3.43        5.66      1.75 o
  -4  -3  11       57.94       67.79      4.00 o
  -3  -3  11        1.47        1.90      0.41 o
  -2  -3  11       91.40       80.13      2.04 o
  -1  -3  11      260.10      272.44      3.25 o
   0  -3  11       21.24       21.74      1.51 o
   1  -3  11      260.20      266.83      7.62 o
   2  -3  11       91.50       78.49      2.77 o
   3  -3  11        1.49        5.18      2.24 o
   4  -3  11       58.06       63.24      3.63 o
   5  -3  11        3.45        5.30      1.62 o
   6  -3  11       25.75       26.39      2.82 o
   7  -3  11        5.17        7.67      1.93 o
  -7  -2  11       12.72        9.61      2.79 o
  -6  -2  11       73.75       66.68      6.02 o
  -5  -2  11       50.10       49.09      3.62 o
  -4  -2  11        4.49        5.06      1.36 o
  -3  -2  11       58.22       50.04      3.08 o
  -2  -2  11       80.66       90.27      4.00 o
  -1  -2  11     1742.98     1788.22     19.91 o
   0  -2  11       13.01       12.42      0.82 o
   1  -2  11     1743.40     1771.77     17.58 o
   2  -2  11       80.70       76.71      4.55 o
   3  -2  11       58.31       56.60      3.30 o
   4  -2  11        4.48        7.46      1.59 o
   5  -2  11       50.23       45.04      3.30 o
   6  -2  11       74.23       70.74      4.38 o
   7  -2  11       12.70       12.80      3.35 o
  -7  -1  11        3.29       -0.26      1.67 o
  -6  -1  11       11.22       10.30      2.37 o
  -5  -1  11       17.01       18.20      1.43 o
  -4  -1  11      310.69      294.05      4.84 o
  -3  -1  11       28.88       31.87      1.71 o
  -2  -1  11     1013.17     1064.90     14.46 o
  -1  -1  11      975.78      987.11      7.26 o
   0  -1  11        3.16        2.42      0.34 o
   2  -1  11     1014.45     1029.90     16.18 o
   4  -1  11      310.35      282.34      9.91 o
   5  -1  11       17.03       19.29      2.93 o
   6  -1  11       11.17        9.67      1.72 o
   7  -1  11        3.31        2.37      1.38 o
  -8   0  11        1.39       -0.67      1.70 o
  -7   0  11       15.49        8.53      2.33 o
  -6   0  11        6.92        3.75      1.38 o
  -5   0  11      148.86      137.26      4.47 o
  -4   0  11       23.39       27.44      1.43 o
  -3   0  11      116.39      102.66      3.14 o
  -2   0  11      523.76      579.77      6.62 o
  -1   0  11      214.44      228.76      3.53 o
   0   0  11       91.86      131.15      6.88 o
   1   0  11      215.18      248.96      7.43 o
   2   0  11      523.59      559.30     12.24 o
   3   0  11      116.06      103.91      5.71 o
   4   0  11       23.23       31.20      3.55 o
   5   0  11      148.54      140.38      7.74 o
   6   0  11        6.95        7.32      2.15 o
   7   0  11       15.49        9.93      2.46 o
   8   0  11        1.39        1.28      1.56 o
  -7   1  11        3.30        2.70      1.50 o
  -6   1  11       11.25       10.28      1.43 o
  -5   1  11       17.03       17.91      1.73 o
  -4   1  11      310.77      291.78      7.98 o
  -3   1  11       28.83       32.95      1.93 o
  -2   1  11     1012.85     1059.32      5.27 o
  -1   1  11      976.42      988.86     10.79 o
   0   1  11        3.16        3.85      1.59 o
   1   1  11      976.02      984.76     14.98 o
   2   1  11     1014.76     1066.48     19.49 o
   3   1  11       28.92       33.26      2.10 o
   4   1  11      310.27      291.89     10.74 o
   5   1  11       17.01       18.73      3.07 o
   6   1  11       11.14        8.06      2.39 o
   7   1  11        3.30        3.80      1.81 o
  -6   2  11       73.72       72.54      3.91 o
  -5   2  11       49.98       41.65      2.72 o
  -4   2  11        4.49        4.83      1.11 o
  -2   2  11       80.89       76.79      1.53 o
  -1   2  11     1742.66     1768.39     16.45 o
   0   2  11       13.01       11.56      1.59 o
   1   2  11     1743.72     1761.45     21.58 o
   2   2  11       80.47       81.72      2.56 o
   3   2  11       58.46       52.79      5.24 o
   4   2  11        4.48        5.07      1.88 o
   5   2  11       50.35       42.62      4.71 o
   6   2  11       74.26       66.39      6.32 o
   7   2  11       12.75       10.50      2.26 o
  -7   3  11        5.14        6.80      2.42 o
  -6   3  11       25.71       28.97      4.27 o
  -5   3  11        3.42        7.40      2.26 o
  -4   3  11       57.91       69.62      5.66 o
  -3   3  11        1.49        1.84      0.65 o
  -2   3  11       91.52       79.68      2.79 o
  -1   3  11      260.29      264.93      5.39 o
   0   3  11       21.24       20.36      1.44 o
   1   3  11      260.01      281.47      9.53 o
   2   3  11       91.38       78.25      5.54 o
   3   3  11        1.47        0.73      1.57 o
   4   3  11       58.10       65.98      5.85 o
   5   3  11        3.47        4.45      1.86 o
   6   3  11       25.73       25.24      4.29 o
   7   3  11        5.17        6.20      2.88 o
  -7   4  11        2.04        2.43      2.15 o
  -6   4  11       21.22       24.21      4.22 o
  -5   4  11       44.57       50.12      5.78 o
  -4   4  11       24.87       31.18      4.14 o
  -3   4  11       88.92       86.55      3.41 o
  -2   4  11        3.84        4.57      0.99 o
  -1   4  11      103.29       97.12      7.32 o
   0   4  11       72.35       71.79      5.43 o
   1   4  11      103.96       93.80      5.67 o
   3   4  11       88.88       89.40      6.81 o
   6   4  11       21.27       24.50      4.01 o
  -6   5  11       14.47       19.95      5.01 o
  -5   5  11       33.82       38.62      5.59 o
  -4   5  11        4.83        6.26      3.18 o
  -3   5  11      147.96      155.50      9.61 o
  -2   5  11      188.32      185.49     10.11 o
  -1   5  11       20.84       16.37      2.96 o
   0   5  11       44.08       59.39      5.75 o
   1   5  11       20.74       20.72      3.02 o
   2   5  11      188.47      182.56      8.48 o
   3   5  11      148.45      140.47      7.23 o
   4   5  11        4.74        5.52      1.66 o
  -5   6  11       68.50       83.05      8.63 o
  -4   6  11       24.01       26.35      4.79 o
  -3   6  11       18.97       27.80      4.87 o
  -2   6  11        8.70        9.80      3.59 o
  -1   6  11       33.56       36.38      4.75 o
   0   6  11        8.43        7.08      2.30 o
   1   6  11       33.71       37.83      4.68 o
   2   6  11        8.79        4.21      1.93 o
   3   6  11       19.00       17.42      3.06 o
  -4   7  11       10.02       10.36      3.66 o
  -3   7  11       49.79       50.69      6.61 o
  -2   7  11        5.92       10.01      3.31 o
  -1   7  11        7.97        4.38      2.28 o
   0   7  11        9.86       12.92      3.33 o
   1   7  11        7.97        8.23      2.43 o
   2   7  11        5.87        5.91      2.13 o
  -2   8  11       37.18       41.87      6.37 o
  -1   8  11       14.43       15.16      3.88 o
   0   8  11        3.16        2.65      2.45 o
   1   8  11       14.51       11.60      2.85 o
  -2  -8  12       87.90       88.54      6.16 o
  -1  -8  12       10.80       15.39      2.74 o
   0  -8  12        3.35       -1.56      1.82 o
   2  -8  12       87.87       90.31      7.64 o
  -4  -7  12        3.51        1.56      1.56 o
  -3  -7  12        3.39        3.73      1.65 o
  -2  -7  12       11.43       10.76      2.35 o
  -1  -7  12       21.34       23.10      2.93 o
   0  -7  12      139.74      154.22      6.61 o
   1  -7  12       21.39       19.98      3.30 o
   2  -7  12       11.45       11.59      2.76 o
   3  -7  12        3.37        4.13      2.49 o
   4  -7  12        3.50        0.52      1.30 o
  -5  -6  12        3.73        5.49      2.14 o
  -4  -6  12       15.28       19.12      2.91 o
  -3  -6  12      100.81       98.29      5.71 o
  -2  -6  12       39.36       39.10      4.98 o
  -1  -6  12       30.01       30.05      2.28 o
   0  -6  12        2.53        2.71      0.97 o
   1  -6  12       29.92       29.33      2.33 o
   2  -6  12       39.37       38.73      4.33 o
   3  -6  12      101.32      103.90      7.50 o
   4  -6  12       15.40       21.44      4.03 o
   5  -6  12        3.71        2.66      1.75 o
  -6  -5  12       46.36       53.07      4.81 o
  -5  -5  12       25.73       24.40      3.06 o
  -4  -5  12       10.29        9.89      1.86 o
  -3  -5  12       69.23       76.47      4.73 o
  -2  -5  12       10.38       12.23      2.24 o
  -1  -5  12       34.89       38.50      2.23 o
   0  -5  12        0.95        0.55      2.61 o
   1  -5  12       34.76       35.86      2.29 o
   2  -5  12       10.41        7.31      1.83 o
   3  -5  12       69.57       68.38      3.60 o
   4  -5  12       10.23       10.74      2.72 o
   5  -5  12       25.87       24.23      2.86 o
   6  -5  12       46.56       41.85      4.41 o
  -6  -4  12        6.39        8.65      2.14 o
  -5  -4  12       31.60       33.59      3.42 o
  -4  -4  12        2.97        0.90      1.46 o
  -3  -4  12      163.04      174.31     11.30 o
  -2  -4  12       23.65       21.15      1.24 o
  -1  -4  12       20.82       22.41      1.64 o
   0  -4  12      359.69      349.63      8.43 o
   1  -4  12       20.83       23.34      1.75 o
   2  -4  12       23.50       21.75      1.64 o
   3  -4  12      163.32      169.42      5.17 o
   4  -4  12        3.01        4.32      1.31 o
   5  -4  12       31.77       37.56      4.83 o
   6  -4  12        6.34        7.76      3.02 o
  -7  -3  12       19.12       20.83      4.04 o
  -6  -3  12        4.28        3.74      1.42 o
  -5  -3  12       10.82       10.55      1.90 o
  -4  -3  12       21.12       20.25      4.48 o
  -3  -3  12       13.51       13.29      0.96 o
  -2  -3  12       86.28       78.96      2.06 o
  -1  -3  12      316.62      315.71      3.80 o
   0  -3  12       84.28       81.79      2.84 o
   1  -3  12      316.01      297.40     11.22 o
   2  -3  12       86.20       74.95      2.62 o
   3  -3  12       13.59       15.04      2.63 o
   4  -3  12       21.27       21.40      2.32 o
   5  -3  12       10.98       10.33      2.63 o
   6  -3  12        4.30        2.86      1.22 o
   7  -3  12       19.12       23.55      3.25 o
  -7  -2  12       27.01       33.23      4.60 o
  -6  -2  12       25.38       25.08      2.82 o
  -5  -2  12       26.39       28.73      2.92 o
  -4  -2  12       93.59       79.83      4.77 o
  -3  -2  12      164.32      155.93      5.19 o
  -2  -2  12      411.67      449.60     11.87 o
  -1  -2  12      423.83      414.58      5.02 o
   0  -2  12       35.88       34.42      1.10 o
   1  -2  12      424.80      407.62      8.63 o
   2  -2  12      411.76      451.94     10.94 o
   3  -2  12      164.32      155.49      5.14 o
   4  -2  12       93.61       85.96      4.45 o
   5  -2  12       26.54       29.67      4.64 o
   6  -2  12       25.21       28.43      2.87 o
   7  -2  12       27.11       33.79      5.45 o
  -7  -1  12        7.90       11.07      2.91 o
  -6  -1  12       55.84       47.78      4.81 o
  -5  -1  12        8.19        5.80      1.90 o
  -4  -1  12       29.13       28.70      1.58 o
  -3  -1  12      500.64      550.99      8.86 o
  -2  -1  12       14.01       13.57      1.76 o
  -1  -1  12        3.65        3.81      0.93 o
   0  -1  12     1108.87     1177.04     19.22 o
   3  -1  12      500.07      524.58     12.83 o
   4  -1  12       29.26       28.28      3.42 o
   5  -1  12        8.29        6.43      2.25 o
   6  -1  12       55.86       44.46      3.57 o
   7  -1  12        7.96        8.19      1.84 o
  -7   0  12       17.94       12.31      2.57 o
  -6   0  12        3.08        0.69      1.16 o
  -5   0  12       33.65       38.92      3.67 o
  -4   0  12      433.95      396.33      8.17 o
  -3   0  12       70.70       65.70      2.24 o
  -2   0  12      111.73       90.64      4.96 o
  -1   0  12      225.88      234.22      2.89 o
   0   0  12     1434.48     1546.52     11.11 o
   2   0  12      110.84      101.13      5.63 o
   3   0  12       70.99       66.10      4.72 o
   4   0  12      434.99      396.59     12.28 o
   5   0  12       33.84       36.03      4.24 o
   6   0  12        3.04        2.49      1.72 o
   7   0  12       17.90       12.23      3.04 o
  -7   1  12        7.90        8.98      2.27 o
  -6   1  12       55.81       49.80      4.07 o
  -5   1  12        8.28        6.28      1.17 o
  -4   1  12       29.12       27.95      2.49 o
  -3   1  12      500.32      544.59      8.50 o
  -2   1  12       13.88       14.96      2.08 o
  -1   1  12        3.65        3.11      1.14 o
   0   1  12     1108.87     1193.36     34.87 o
   1   1  12        3.68        3.48      1.89 o
   2   1  12       14.07       17.92      1.28 o
   3   1  12      500.39      550.06     12.75 o
   4   1  12       29.27       28.11      3.48 o
   5   1  12        8.21        5.88      2.14 o
   6   1  12       55.88       42.58      4.94 o
   7   1  12        7.97        8.12      2.53 o
  -6   2  12       25.33       25.82      2.41 o
  -5   2  12       26.43       28.46      2.29 o
  -4   2  12       93.66       85.93      3.75 o
  -3   2  12      164.15      157.57      4.64 o
  -2   2  12      411.04      459.37      6.90 o
  -1   2  12      424.15      401.27      8.28 o
   0   2  12       35.88       32.60      2.71 o
   1   2  12      424.48      413.69     10.73 o
   2   2  12      412.40      454.36      5.31 o
   3   2  12      164.48      166.37      4.41 o
   4   2  12       93.54       83.30      6.21 o
   5   2  12       26.50       23.64      3.90 o
   6   2  12       25.27       20.84      3.58 o
   7   2  12       27.08       31.17      4.82 o
  -7   3  12       19.12       19.30      3.69 o
  -6   3  12        4.27        2.49      1.78 o
  -5   3  12       10.89        7.31      2.02 o
  -4   3  12       21.06       21.59      3.39 o
  -3   3  12       13.58       14.16      2.17 o
  -2   3  12       86.38       72.05      2.42 o
  -1   3  12      316.45      299.69      4.52 o
   0   3  12       84.28       78.50      2.80 o
   1   3  12      316.17      314.99     10.21 o
   2   3  12       86.11       83.99      5.74 o
   3   3  12       13.52       14.30      1.72 o
   4   3  12       21.33       17.60      3.29 o
   5   3  12       10.91        8.51      2.31 o
   6   3  12        4.30        7.25      2.75 o
   7   3  12       19.12       16.19      3.73 o
  -6   4  12        6.38        4.85      2.68 o
  -5   4  12       31.52       39.69      5.18 o
  -4   4  12        3.01       -0.19      1.69 o
  -3   4  12      163.15      184.47      9.65 o
  -2   4  12       23.63       22.20      2.33 o
  -1   4  12       20.85       19.04      1.57 o
   0   4  12      359.69      333.76     11.35 o
   1   4  12       20.79       24.82      3.10 o
   2   4  12       23.51       21.81      3.21 o
   3   4  12      163.21      180.88      9.69 o
   4   4  12        2.97        5.20      2.19 o
  -6   5  12       46.38       57.86      6.86 o
  -5   5  12       25.74       24.81      4.67 o
  -4   5  12       10.27       13.42      3.20 o
  -3   5  12       69.45       73.14      7.11 o
  -2   5  12       10.36       10.20      2.88 o
  -1   5  12       34.93       30.69      4.03 o
   0   5  12        0.95        0.12      1.60 o
   1   5  12       34.72       38.86      4.27 o
   2   5  12       10.43       11.93      2.52 o
   3   5  12       69.35       63.11      5.01 o
   4   5  12       10.25        8.34      1.86 o
  -5   6  12        3.71        3.45      3.15 o
  -4   6  12       15.34       13.25      3.93 o
  -3   6  12      100.96      111.72      9.02 o
  -2   6  12       39.42       44.96      5.57 o
  -1   6  12       30.08       31.57      4.75 o
   0   6  12        2.53        1.97      1.47 o
   1   6  12       29.86       32.61      4.20 o
   2   6  12       39.31       40.11      4.57 o
   3   6  12      101.17       98.89      6.72 o
  -4   7  12        3.51        6.93      3.38 o
  -3   7  12        3.35        1.56      3.12 o
  -2   7  12       11.45        8.58      2.57 o
  -1   7  12       21.37       23.97      4.47 o
   0   7  12      139.74      138.53      9.66 o
   1   7  12       21.36       24.07      4.08 o
   2   7  12       11.43       12.12      3.07 o
  -2   8  12       87.78       95.98      9.51 o
  -1   8  12       10.79       10.13      3.32 o
   0   8  12        3.35        2.28      2.72 o
   1   8  12       10.78        6.77      2.40 o
  -1  -8  13        8.22        7.33      2.10 o
   0  -8  13       50.16       44.46      5.97 o
  -4  -7  13       15.64       13.32      2.50 o
  -3  -7  13        8.66        6.50      2.05 o
  -2  -7  13       23.37       23.68      3.06 o
  -1  -7  13       13.85       11.60      2.63 o
   0  -7  13       11.74       24.99      4.81 o
   1  -7  13       13.92       11.54      2.74 o
   2  -7  13       23.53       21.87      3.63 o
   3  -7  13        8.74        7.73      2.52 o
   4  -7  13       15.71       14.16      3.47 o
  -5  -6  13        5.24        6.95      2.02 o
  -4  -6  13       21.18       27.94      3.41 o
  -3  -6  13        8.25        8.87      1.94 o
  -2  -6  13       32.60       29.49      3.21 o
  -1  -6  13       56.98       57.85      2.97 o
   0  -6  13        7.79        5.79      2.66 o
   1  -6  13       57.01       59.16      3.17 o
   2  -6  13       32.55       37.12      4.30 o
   3  -6  13        8.17        8.55      2.42 o
   4  -6  13       21.21       26.11      4.33 o
   5  -6  13        5.22        6.79      1.97 o
  -6  -5  13        4.30        7.02      2.21 o
  -5  -5  13        6.62        7.78      2.14 o
  -4  -5  13        6.68        9.33      2.02 o
  -3  -5  13       44.82       46.98      3.80 o
  -2  -5  13       51.22       54.57      3.84 o
  -1  -5  13      179.72      190.74      4.74 o
   0  -5  13       46.13       49.79      2.93 o
   1  -5  13      180.05      184.41      4.86 o
   2  -5  13       50.94       48.52      2.71 o
   3  -5  13       44.65       41.53      4.68 o
   4  -5  13        6.76        8.81      2.75 o
   5  -5  13        6.68        6.58      1.89 o
   6  -5  13        4.33        5.56      2.02 o
  -6  -4  13        3.99        2.70      2.16 o
  -5  -4  13      120.97      116.04      7.81 o
  -4  -4  13       49.94       51.04      3.79 o
  -3  -4  13       64.37       65.48      4.12 o
  -2  -4  13       72.88       69.46      2.73 o
  -1  -4  13      122.41      115.98      4.12 o
   0  -4  13       17.46       16.01      1.64 o
   1  -4  13      123.19      111.67      3.16 o
   2  -4  13       72.75       70.41      2.82 o
   3  -4  13       64.19       61.90      3.10 o
   4  -4  13       50.01       54.67      4.28 o
   5  -4  13      121.07      115.68      5.66 o
   6  -4  13        3.98        3.67      2.19 o
  -7  -3  13        2.82        5.87      2.73 o
  -6  -3  13       17.81       26.19      3.24 o
  -5  -3  13       24.94       23.29      2.64 o
  -4  -3  13       97.86       92.05      4.75 o
  -3  -3  13       80.55       75.40      2.45 o
  -2  -3  13      169.79      167.90      4.55 o
  -1  -3  13        4.85        5.04      0.68 o
   0  -3  13        5.38        3.48      0.70 o
   1  -3  13        4.79        3.36      0.81 o
   2  -3  13      170.23      161.52      6.88 o
   3  -3  13       80.86       78.02      4.01 o
   4  -3  13       97.79       93.71      4.64 o
   5  -3  13       24.74       27.23      2.74 o
   6  -3  13       17.89       22.65      2.70 o
   7  -3  13        2.78        2.77      2.58 o
  -7  -2  13       25.24       27.84      4.33 o
  -6  -2  13       11.21       10.16      2.23 o
  -5  -2  13      176.57      177.65      6.69 o
  -4  -2  13        3.80        3.49      0.76 o
  -3  -2  13        5.99        6.73      1.36 o
  -2  -2  13       39.01       38.85      3.37 o
  -1  -2  13      181.53      185.33      3.10 o
   0  -2  13      208.15      200.34      3.32 o
   1  -2  13      180.34      176.63      5.76 o
   2  -2  13       39.23       45.54      3.80 o
   3  -2  13        5.96        7.11      1.58 o
   4  -2  13        3.78        2.08      1.20 o
   5  -2  13      176.34      180.92      6.65 o
   6  -2  13       11.37       14.23      2.13 o
   7  -2  13       25.17       25.31      4.85 o
  -7  -1  13       11.39        9.82      2.73 o
  -6  -1  13       40.61       49.69      4.92 o
  -5  -1  13       67.43       65.00      4.74 o
  -4  -1  13       45.26       45.90      2.03 o
  -3  -1  13      104.82      119.01      4.24 o
  -2  -1  13      307.08      299.86      5.80 o
  -1  -1  13      427.85      466.19      5.23 o
   0  -1  13       67.91       70.66      3.90 o
   2  -1  13      307.57      281.36      9.14 o
   3  -1  13      105.23      127.27      6.68 o
   4  -1  13       45.53       38.32      4.01 o
   5  -1  13       67.51       65.45      5.41 o
   6  -1  13       40.70       42.26      3.53 o
   7  -1  13       11.42        9.94      3.20 o
  -7   0  13       38.19       36.63      4.46 o
  -6   0  13      100.06       98.17      6.34 o
  -5   0  13       18.94       15.58      2.44 o
  -4   0  13        3.29        1.62      0.60 o
  -3   0  13      100.02      116.65      3.03 o
  -2   0  13       34.34       34.66      1.32 o
  -1   0  13     5242.87     5264.03     26.34 o
   0   0  13       17.04       18.53      1.28 o
   1   0  13     5240.32     5237.35     35.52 o
   2   0  13       33.94       34.74      3.32 o
   3   0  13      100.51      119.12      6.49 o
   4   0  13        3.32        1.35      1.93 o
   5   0  13       18.88       14.68      2.98 o
   6   0  13      100.36       99.94      7.41 o
   7   0  13       38.03       39.95      4.96 o
  -6   1  13       40.55       42.70      2.92 o
  -5   1  13       67.45       66.11      3.26 o
  -4   1  13       45.51       43.77      3.04 o
  -3   1  13      104.59      124.76      4.34 o
  -2   1  13      307.40      288.24      9.86 o
  -1   1  13      428.24      463.23     12.01 o
   0   1  13       67.91       61.88      2.14 o
   1   1  13      429.12      442.18     10.76 o
   2   1  13      307.26      305.35      6.00 o
   3   1  13      105.46      128.11      4.10 o
   4   1  13       45.28       44.04      4.45 o
   5   1  13       67.50       68.24      5.82 o
   6   1  13       40.76       43.96      5.27 o
   7   1  13       11.42       11.46      2.94 o
  -6   2  13       11.25       10.10      2.43 o
  -5   2  13      176.81      175.79      9.02 o
  -4   2  13        3.79        2.86      0.75 o
  -3   2  13        6.00        4.38      0.61 o
  -2   2  13       39.10       42.04      2.25 o
  -1   2  13      181.01      180.58      5.77 o
   0   2  13      208.15      210.76      7.15 o
   1   2  13      180.86      178.01      7.22 o
   2   2  13       39.13       39.49      1.50 o
   3   2  13        5.95        6.96      1.71 o
   4   2  13        3.78        4.12      1.75 o
   5   2  13      176.11      167.88      9.50 o
   6   2  13       11.34       12.39      3.00 o
   7   2  13       25.17       26.21      4.44 o
  -7   3  13        2.82        1.72      1.72 o
  -6   3  13       17.86       23.26      3.79 o
  -5   3  13       24.90       24.95      3.67 o
  -4   3  13       97.83       98.91      7.06 o
  -3   3  13       80.63       74.37      5.71 o
  -2   3  13      169.63      151.51      3.07 o
  -1   3  13        4.85        3.58      0.54 o
   0   3  13        5.38        4.12      1.35 o
   1   3  13        4.79        6.96      1.87 o
   2   3  13      170.39      165.04      8.11 o
   3   3  13       80.78       71.45      5.83 o
   4   3  13       97.83       85.60      6.73 o
   5   3  13       24.78       20.33      3.61 o
   6   3  13       17.85       21.31      4.00 o
  -6   4  13        3.98        3.51      2.20 o
  -5   4  13      120.85      129.35      9.36 o
  -4   4  13       50.00       49.77      5.31 o
  -3   4  13       64.23       71.68      6.19 o
  -2   4  13       72.85       67.42      2.76 o
  -1   4  13      122.67      111.05      4.07 o
   0   4  13       17.46       19.03      2.90 o
   1   4  13      122.93      118.24      7.00 o
   2   4  13       72.78       68.45      5.79 o
   3   4  13       64.33       63.64      6.06 o
   4   4  13       49.95       52.67      5.68 o
  -6   5  13        4.30        4.14      2.83 o
  -5   5  13        6.64       10.22      3.47 o
  -4   5  13        6.71        7.78      2.75 o
  -3   5  13       44.84       54.77      5.92 o
  -2   5  13       51.16       45.80      5.22 o
  -1   5  13      180.11      198.64     10.08 o
   0   5  13       46.13       44.88      4.82 o
   1   5  13      179.66      185.23      9.07 o
   2   5  13       50.99       52.92      4.75 o
   3   5  13       44.63       39.05      4.05 o
   4   5  13        6.73        6.74      1.83 o
  -5   6  13        5.23        4.87      3.37 o
  -4   6  13       21.21       31.91      5.44 o
  -3   6  13        8.28       11.13      3.30 o
  -2   6  13       32.60       28.76      4.76 o
  -1   6  13       57.01       67.27      6.55 o
   0   6  13        7.79        8.89      2.53 o
   1   6  13       56.97       65.45      5.90 o
   2   6  13       32.55       30.77      4.11 o
   3   6  13        8.15        5.70      1.90 o
  -4   7  13       15.65       13.67      4.13 o
  -3   7  13        8.65        9.09      2.95 o
  -2   7  13       23.38       28.05      4.99 o
  -1   7  13       13.87       15.23      3.38 o
   0   7  13       11.74       19.06      4.16 o
   1   7  13       13.90        9.74      2.75 o
   2   7  13       23.52       17.46      3.23 o
  -1   8  13        8.23        8.19      2.97 o
   0   8  13       50.16       50.23      6.37 o
   1   8  13        8.21        7.10      2.62 o
  -1  -8  14        3.38        1.83      1.65 o
   0  -8  14       26.10       26.32      3.46 o
  -3  -7  14        6.59        5.18      1.71 o
  -2  -7  14       25.16       24.48      3.17 o
  -1  -7  14        9.50        9.13      2.15 o
   0  -7  14       93.51       87.99      8.00 o
   1  -7  14        9.52       11.96      2.64 o
   2  -7  14       25.23       21.27      3.64 o
   3  -7  14        6.61       10.39      3.00 o
  -5  -6  14       23.82       21.67      3.14 o
  -4  -6  14       25.20       26.95      5.40 o
  -3  -6  14        4.48        5.64      1.83 o
  -2  -6  14       36.29       38.14      3.55 o
  -1  -6  14        5.45        7.61      1.85 o
   0  -6  14        6.41        7.77      1.46 o
   1  -6  14        5.45        5.48      1.90 o
   2  -6  14       36.11       32.29      4.05 o
   3  -6  14        4.50        6.11      2.30 o
   4  -6  14       25.20       20.47      3.78 o
   5  -6  14       23.87       22.53      3.04 o
  -6  -5  14       25.10       25.28      3.45 o
  -5  -5  14       28.33       24.72      3.21 o
  -4  -5  14       18.12       13.36      4.04 o
  -3  -5  14       37.70       41.82      3.62 o
  -2  -5  14       19.28       18.60      2.42 o
  -1  -5  14       23.24       25.12      1.81 o
   0  -5  14      115.25      109.51      4.30 o
   1  -5  14       23.03       24.46      2.12 o
   2  -5  14       19.35       18.94      1.71 o
   3  -5  14       37.61       37.51      4.46 o
   4  -5  14       18.05       12.93      2.94 o
   5  -5  14       28.62       25.29      2.91 o
   6  -5  14       25.15       21.98      3.02 o
  -6  -4  14        4.01        4.88      2.69 o
  -5  -4  14       33.96       32.39      3.39 o
  -4  -4  14       41.25       37.76      3.34 o
  -3  -4  14      160.05      156.44      6.27 o
  -2  -4  14       35.01       38.88      3.09 o
  -1  -4  14       39.06       40.62      2.23 o
   0  -4  14       28.05       35.61      2.17 o
   1  -4  14       38.77       39.43      3.39 o
   2  -4  14       35.08       37.90      2.02 o
   3  -4  14      160.52      171.60      8.59 o
   4  -4  14       40.86       37.60      3.15 o
   5  -4  14       33.84       35.79      3.32 o
   6  -4  14        4.07        3.06      2.06 o
  -7  -3  14       12.44       18.69      4.11 o
  -6  -3  14       45.29       42.96      4.09 o
  -5  -3  14       53.65       51.63      4.94 o
  -4  -3  14       69.35       80.47      4.52 o
  -3  -3  14      181.43      170.94      4.00 o
  -2  -3  14       14.54        9.97      1.18 o
  -1  -3  14       42.73       48.51      1.69 o
   0  -3  14        1.15        0.66      0.87 o
   1  -3  14       42.64       47.22      3.35 o
   2  -3  14       14.63       10.97      2.11 o
   3  -3  14      181.67      176.99      6.01 o
   4  -3  14       69.42       77.28      4.32 o
   5  -3  14       53.82       54.95      4.49 o
   6  -3  14       45.25       42.89      3.69 o
   7  -3  14       12.52       13.15      3.61 o
  -7  -2  14        4.04        7.47      2.41 o
  -6  -2  14        5.63        7.23      1.81 o
  -5  -2  14       70.87       68.02      4.35 o
  -4  -2  14       31.70       29.15      1.45 o
  -3  -2  14      126.42      123.30      5.17 o
  -2  -2  14      262.16      262.10      6.21 o
  -1  -2  14        1.81        1.53      0.38 o
   0  -2  14     2921.10     2984.43     10.56 o
   1  -2  14        1.79        1.68      1.01 o
   2  -2  14      262.74      261.30      8.49 o
   3  -2  14      126.68      130.10      4.89 o
   4  -2  14       32.00       30.99      2.61 o
   5  -2  14       71.44       71.02      4.40 o
   6  -2  14        5.56        4.37      1.54 o
   7  -2  14        4.06        6.46      2.67 o
  -7  -1  14        3.57        6.09      2.37 o
  -6  -1  14       66.18       65.76      5.59 o
  -5  -1  14       21.78       20.52      2.34 o
  -4  -1  14       21.97       16.95      1.32 o
  -3  -1  14       71.94       80.52      3.67 o
  -2  -1  14      424.84      423.27      6.99 o
  -1  -1  14       57.47       54.36      2.17 o
   0  -1  14     3936.05     4473.15     28.53 o
   1  -1  14       56.67       68.17      4.84 o
   2  -1  14      425.46      427.22     11.46 o
   3  -1  14       71.62       77.84      5.25 o
   4  -1  14       21.92       18.88      3.02 o
   5  -1  14       21.74       19.64      3.19 o
   6  -1  14       65.97       63.93      4.38 o
   7  -1  14        3.56        4.97      1.52 o
  -7   0  14        6.86        3.28      1.52 o
  -6   0  14       96.42       83.94      5.91 o
  -5   0  14       84.71      107.54      5.93 o
  -4   0  14        4.79        3.73      1.20 o
  -3   0  14      390.58      368.81      5.37 o
  -2   0  14       78.06       62.22      2.09 o
  -1   0  14      753.52      760.82     12.11 o
   0   0  14       45.60       50.95      1.58 o
   1   0  14      760.26      821.13     15.22 o
   2   0  14       78.55       62.05      4.43 o
   3   0  14      389.91      357.91     11.35 o
   4   0  14        4.83        5.21      2.16 o
   5   0  14       84.94      105.68      7.22 o
   6   0  14       95.90       87.37      7.05 o
   7   0  14        6.79        5.13      2.31 o
  -6   1  14       66.10       62.37      4.82 o
  -5   1  14       21.74       21.42      2.20 o
  -4   1  14       21.92       14.78      0.88 o
  -3   1  14       71.77       78.82      2.08 o
  -2   1  14      424.93      420.11      5.85 o
  -1   1  14       57.26       59.44      3.75 o
   0   1  14     3936.06     4357.23     42.30 o
   1   1  14       56.88       46.28      3.93 o
   2   1  14      425.37      436.61     11.92 o
   3   1  14       71.79       80.29      3.24 o
   4   1  14       21.98       17.54      3.03 o
   5   1  14       21.78       23.26      3.64 o
   6   1  14       66.05       57.87      6.09 o
   7   1  14        3.55        2.09      1.44 o
  -6   2  14        5.59        4.92      2.33 o
  -5   2  14       70.84       61.96      4.23 o
  -4   2  14       31.77       31.31      1.95 o
  -3   2  14      126.45      124.17      6.04 o
  -2   2  14      262.30      267.67      5.80 o
  -1   2  14        1.81        0.97      0.61 o
   0   2  14     2921.09     3043.37     27.60 o
   1   2  14        1.80       -0.09      0.74 o
   2   2  14      262.60      263.52      9.81 o
   3   2  14      126.65      129.01      3.93 o
   4   2  14       31.93       29.05      3.82 o
   5   2  14       71.47       71.31      6.46 o
   6   2  14        5.61        4.35      1.95 o
   7   2  14        4.07        7.75      3.16 o
  -7   3  14       12.43       13.72      3.31 o
  -6   3  14       45.26       48.28      5.53 o
  -5   3  14       53.59       61.21      5.86 o
  -4   3  14       69.30       69.70      7.76 o
  -3   3  14      181.55      166.45      5.59 o
  -2   3  14       14.46       11.91      2.52 o
  -1   3  14       42.64       46.90      3.38 o
   0   3  14        1.15        0.17      0.88 o
   1   3  14       42.74       45.81      4.23 o
   2   3  14       14.71       11.13      2.36 o
   3   3  14      181.55      170.99      9.00 o
   4   3  14       69.46       69.84      6.27 o
   5   3  14       53.88       50.35      5.63 o
   6   3  14       45.28       41.99      5.74 o
   7   3  14       12.53        7.96      2.54 o
  -6   4  14        4.03        9.81      2.92 o
  -5   4  14       33.97       34.77      4.89 o
  -4   4  14       41.12       39.78      4.75 o
  -3   4  14      160.11      168.81      9.46 o
  -2   4  14       34.95       35.72      1.89 o
  -1   4  14       38.99       37.21      5.09 o
   0   4  14       28.05       34.95      2.48 o
   1   4  14       38.84       43.57      4.44 o
   2   4  14       35.14       44.71      4.75 o
   3   4  14      160.46      163.29      9.51 o
   4   4  14       40.98       37.52      4.90 o
   5   4  14       33.83       30.13      4.64 o
  -6   5  14       25.14       21.07      4.11 o
  -5   5  14       28.45       30.86      5.28 o
  -4   5  14       18.03       17.41      3.82 o
  -3   5  14       37.58       46.32      5.66 o
  -2   5  14       19.29       17.69      3.29 o
  -1   5  14       23.19       26.85      4.05 o
   0   5  14      115.25      109.12      7.31 o
   1   5  14       23.09       21.53      3.60 o
   2   5  14       19.34       17.07      2.82 o
   3   5  14       37.73       36.28      3.90 o
  -5   6  14       23.82       19.15      4.25 o
  -4   6  14       25.15       29.20      4.93 o
  -3   6  14        4.48        3.84      2.48 o
  -2   6  14       36.15       34.84      5.48 o
  -1   6  14        5.48        4.63      2.47 o
   0   6  14        6.41        8.04      2.68 o
   1   6  14        5.42        6.78      2.31 o
   2   6  14       36.25       38.00      4.71 o
   3   6  14        4.50        3.39      1.98 o
  -3   7  14        6.60        8.69      4.80 o
  -2   7  14       25.21       26.09      4.85 o
  -1   7  14        9.50       10.71      3.06 o
   0   7  14       93.51       89.95      7.83 o
   1   7  14        9.52        6.97      2.54 o
   2   7  14       25.18       22.13      3.79 o
  -1   8  14        3.37        5.76      3.36 o
   0   8  14       26.10       25.14      4.74 o
   1   8  14        3.41        2.60      1.96 o
   0  -8  15        5.96        4.43      3.00 o
  -3  -7  15       55.62       60.63      5.03 o
  -2  -7  15       10.95       10.45      1.98 o
  -1  -7  15       15.72       17.56      2.77 o
   0  -7  15       58.36       56.82      6.54 o
   2  -7  15       11.03       13.16      2.90 o
   3  -7  15       55.79       60.82      6.14 o
  -5  -6  15        2.08        4.28      2.10 o
  -4  -6  15        9.34        7.10      2.26 o
  -3  -6  15       18.91       18.90      2.79 o
  -2  -6  15       50.54       50.62      4.13 o
  -1  -6  15       55.77       60.34      4.40 o
   0  -6  15       67.52       68.49      3.91 o
   1  -6  15       56.15       59.12      4.80 o
   2  -6  15       50.77       48.51      4.81 o
   3  -6  15       19.05       16.46      3.17 o
   4  -6  15        9.40        7.43      2.73 o
   5  -6  15        2.07        7.84      3.01 o
  -6  -5  15        3.51        3.06      2.55 o
  -5  -5  15       36.19       41.81      4.11 o
  -4  -5  15        2.59        1.50      1.35 o
  -3  -5  15       25.26       20.46      2.66 o
  -2  -5  15       43.56       45.28      3.72 o
  -1  -5  15       93.62       88.83      3.22 o
   0  -5  15       10.57        9.86      1.68 o
   1  -5  15       93.53       84.27      3.12 o
   2  -5  15       43.65       46.42      4.37 o
   3  -5  15       25.00       22.47      3.52 o
   4  -5  15        2.58        2.74      2.46 o
   5  -5  15       36.13       38.22      3.59 o
   6  -5  15        3.55        1.44      1.94 o
  -6  -4  15        7.32       12.99      2.51 o
  -5  -4  15       10.11        9.85      2.11 o
  -4  -4  15        9.78        9.14      1.79 o
  -3  -4  15      182.05      178.86      6.73 o
  -2  -4  15      164.43      155.97      6.00 o
  -1  -4  15      580.93      615.10      7.46 o
   0  -4  15       81.93       83.23      4.22 o
   1  -4  15      582.23      566.24      6.95 o
   2  -4  15      164.31      157.72      3.80 o
   3  -4  15      181.90      175.51      8.71 o
   4  -4  15        9.83        9.69      1.78 o
   5  -4  15       10.03       11.82      2.08 o
   6  -4  15        7.34        7.85      3.15 o
  -7  -3  15       12.70       12.74      3.29 o
  -6  -3  15       38.37       36.50      3.91 o
  -5  -3  15        2.51       -0.13      1.19 o
  -4  -3  15       78.28       73.25      4.33 o
  -3  -3  15       81.53       81.43      4.26 o
  -2  -3  15       30.27       29.41      1.65 o
  -1  -3  15      386.52      371.43     14.45 o
   0  -3  15       26.77       28.05      1.77 o
   1  -3  15      387.47      391.27      9.21 o
   2  -3  15       30.01       27.17      2.94 o
   3  -3  15       81.78       80.32      6.90 o
   4  -3  15       78.64       69.74      4.11 o
   5  -3  15        2.53        2.08      1.18 o
   6  -3  15       38.77       35.90      3.49 o
   7  -3  15       12.76       10.52      3.21 o
  -7  -2  15       16.54       15.38      3.35 o
  -6  -2  15       36.19       33.83      3.81 o
  -5  -2  15       97.29       89.47      4.85 o
  -4  -2  15        2.15        1.43      0.60 o
  -3  -2  15       72.73       70.36      3.60 o
  -2  -2  15       94.27       86.25      3.66 o
  -1  -2  15      279.48      256.40      3.98 o
   0  -2  15      137.53      115.58      3.96 o
   1  -2  15      280.01      261.64      7.17 o
   2  -2  15       94.94       86.98      3.75 o
   3  -2  15       73.26       75.85      3.88 o
   4  -2  15        2.17        1.18      1.05 o
   5  -2  15       96.78       90.02      4.89 o
   6  -2  15       36.37       35.00      3.34 o
   7  -2  15       16.58       17.98      4.09 o
  -7  -1  15       20.52       21.57      3.55 o
  -6  -1  15       34.60       38.86      4.28 o
  -5  -1  15       49.52       43.79      3.26 o
  -4  -1  15       38.84       37.26      1.93 o
  -3  -1  15       44.85       48.40      2.73 o
  -2  -1  15      213.60      233.56      5.30 o
  -1  -1  15      407.86      416.27      5.15 o
   0  -1  15       26.33       24.45      4.03 o
   1  -1  15      408.89      416.30     11.16 o
   2  -1  15      213.69      238.36      8.89 o
   3  -1  15       44.81       50.78      4.45 o
   4  -1  15       38.83       35.62      3.99 o
   5  -1  15       49.34       45.83      4.88 o
   6  -1  15       34.54       33.60      3.30 o
   7  -1  15       20.55       20.24      2.75 o
  -6   0  15        2.20        4.12      1.62 o
  -5   0  15      302.23      282.59      9.43 o
  -4   0  15      231.78      206.62      7.02 o
  -3   0  15      163.39      143.52      3.18 o
  -2   0  15       10.35       10.54      0.77 o
  -1   0  15       15.36       34.96      3.33 o
   0   0  15        9.52       67.48      6.45 o
   1   0  15       15.17       52.18      4.94 o
   2   0  15       10.48       13.64      2.49 o
   3   0  15      163.58      154.18      7.70 o
   4   0  15      232.73      212.55      9.60 o
   5   0  15      303.11      292.04     12.00 o
   6   0  15        2.19        2.96      2.07 o
   7   0  15       29.34       27.75      4.35 o
  -6   1  15       34.58       35.50      2.67 o
  -5   1  15       49.54       43.61      2.70 o
  -4   1  15       38.78       34.74      2.00 o
  -3   1  15       44.90       46.99      1.63 o
  -2   1  15      213.57      234.24      6.09 o
  -1   1  15      407.77      415.47      8.25 o
   0   1  15       26.33       19.34      1.45 o
   1   1  15      408.99      403.64     10.78 o
   2   1  15      213.71      238.43      9.13 o
   3   1  15       44.75       46.20      2.49 o
   4   1  15       38.89       38.45      4.30 o
   5   1  15       49.33       47.55      5.37 o
   6   1  15       34.56       37.10      5.06 o
   7   1  15       20.56       17.76      3.52 o
  -6   2  15       36.24       36.56      4.45 o
  -5   2  15       97.03       88.51      3.71 o
  -4   2  15        2.14        0.99      0.83 o
  -3   2  15       72.75       62.65      2.31 o
  -2   2  15       94.33       84.72      3.05 o
  -1   2  15      279.40      259.73      7.44 o
   0   2  15      137.53      124.34      5.86 o
   1   2  15      280.09      246.66      8.91 o
   2   2  15       94.89       92.54      5.95 o
   3   2  15       73.24       72.57      2.81 o
   4   2  15        2.17        3.32      1.89 o
   5   2  15       97.03       90.50      7.27 o
   6   2  15       36.33       33.62      5.07 o
   7   2  15       16.61       13.35      3.37 o
  -6   3  15       38.50       39.14      5.10 o
  -5   3  15        2.52        2.23      1.64 o
  -4   3  15       78.26       82.02      6.48 o
  -3   3  15       81.55       90.69      6.49 o
  -2   3  15       30.17       30.13      4.02 o
  -1   3  15      386.55      379.16      9.68 o
   0   3  15       26.77       25.61      3.00 o
   1   3  15      387.44      392.52     11.95 o
   2   3  15       30.11       31.99      3.83 o
   3   3  15       81.76       79.86      6.34 o
   4   3  15       78.66       74.66      6.57 o
   5   3  15        2.52        2.37      1.93 o
   6   3  15       38.64       35.32      5.24 o
   7   3  15       12.74        9.79      3.14 o
  -6   4  15        7.30        4.65      2.03 o
  -5   4  15       10.09        7.80      2.80 o
  -4   4  15        9.77        9.32      2.55 o
  -3   4  15      182.17      200.66     10.35 o
  -1   4  15      580.90      583.40      9.88 o
   0   4  15       81.93       84.10      4.11 o
   1   4  15      582.26      594.57     16.07 o
   2   4  15      164.45      156.20      8.92 o
   3   4  15      181.79      180.03     10.04 o
   4   4  15        9.83        6.15      2.57 o
   5   4  15       10.04        8.83      2.95 o
  -6   5  15        3.51        5.77      3.29 o
  -5   5  15       36.15       43.75      6.37 o
  -4   5  15        2.58        7.88      3.91 o
  -3   5  15       25.22       21.59      3.92 o
  -2   5  15       43.62       37.34      4.85 o
  -1   5  15       93.59       90.63      7.20 o
   0   5  15       10.57        9.06      3.14 o
   1   5  15       93.56       90.23      6.57 o
   2   5  15       43.60       37.32      4.38 o
   3   5  15       25.04       16.71      2.72 o
  -5   6  15        2.07        6.79      4.00 o
  -4   6  15        9.34       14.73      4.44 o
  -3   6  15       18.92       21.06      4.20 o
  -2   6  15       50.60       56.39      6.44 o
  -1   6  15       55.96       61.42      6.25 o
   0   6  15       67.52       67.89      6.60 o
   1   6  15       55.96       53.18      5.73 o
   2   6  15       50.71       54.54      5.45 o
   3   6  15       19.03       19.78      3.22 o
  -3   7  15       55.69       68.52      7.79 o
  -2   7  15       10.98       12.63      3.42 o
  -1   7  15       15.75       15.52      3.48 o
   0   7  15       58.36       49.11      6.43 o
   1   7  15       15.70       10.78      2.76 o
   2   7  15       11.00        8.70      2.45 o
   0   8  15        5.96        1.99      2.45 o
  -3  -7  16        8.45        9.58      2.26 o
  -2  -7  16        3.85        4.00      1.61 o
  -1  -7  16       12.22       16.92      3.78 o
   0  -7  16       28.23       32.70      4.99 o
   2  -7  16        3.90        6.11      2.15 o
   3  -7  16        8.44       11.09      2.79 o
  -5  -6  16       19.91       19.48      3.26 o
  -4  -6  16       77.59       79.68      5.68 o
  -3  -6  16       10.26        9.45      2.15 o
  -2  -6  16       18.39       17.39      2.66 o
  -1  -6  16       89.30       89.92      5.39 o
   0  -6  16      358.74      386.98     15.43 o
   1  -6  16       89.38       88.11      5.73 o
   2  -6  16       18.32       19.23      3.21 o
   3  -6  16       10.34       11.72      2.83 o
   4  -6  16       77.79       83.29      7.32 o
   5  -6  16       19.96       20.71      4.45 o
  -5  -5  16       35.66       32.24      3.63 o
  -4  -5  16       48.55       50.11      4.20 o
  -3  -5  16       10.39       10.38      1.95 o
  -2  -5  16      125.40      133.07      6.18 o
  -1  -5  16       18.23       19.27      2.52 o
   0  -5  16      324.94      328.65      7.34 o
   1  -5  16       18.21       18.77      2.50 o
   2  -5  16      125.90      134.94      7.20 o
   3  -5  16       10.47        7.31      2.42 o
   4  -5  16       48.40       54.14      4.05 o
   5  -5  16       35.53       27.72      3.05 o
  -6  -4  16       18.75       17.57      2.85 o
  -5  -4  16       39.99       44.05      6.52 o
  -4  -4  16       40.94       37.14      3.33 o
  -3  -4  16       24.25       30.12      3.07 o
  -2  -4  16       12.68       12.26      2.55 o
  -1  -4  16       37.63       43.57      2.67 o
   0  -4  16       15.78       22.02      1.94 o
   1  -4  16       37.53       39.47      3.58 o
   2  -4  16       12.71       14.61      2.80 o
   3  -4  16       24.22       22.85      3.51 o
   4  -4  16       40.99       39.96      3.34 o
   5  -4  16       40.00       42.74      4.47 o
   6  -4  16       18.79       16.95      3.80 o
  -7  -3  16        0.41        1.38      1.23 o
  -6  -3  16       30.09       28.83      3.33 o
  -5  -3  16        9.81       10.97      2.10 o
  -4  -3  16       23.84       20.47      2.41 o
  -3  -3  16       31.87       29.86      2.73 o
  -2  -3  16       37.77       38.29      1.93 o
  -1  -3  16       33.52       33.87      2.14 o
   0  -3  16      539.81      565.64      5.15 o
   1  -3  16       33.39       36.73      3.10 o
   2  -3  16       37.85       38.38      3.44 o
   3  -3  16       31.84       35.25      2.89 o
   4  -3  16       24.10       25.19      3.69 o
   5  -3  16        9.87       10.99      2.16 o
   6  -3  16       30.15       29.80      4.55 o
   7  -3  16        0.41        3.02      2.28 o
  -7  -2  16        3.95       10.45      3.13 o
  -6  -2  16       88.38       84.69      5.15 o
  -5  -2  16        8.75        9.26      2.40 o
  -4  -2  16       61.59       60.80      2.34 o
  -3  -2  16      123.02      131.94      4.93 o
  -2  -2  16       12.71       11.35      2.30 o
  -1  -2  16       23.78       19.35      1.58 o
   0  -2  16      142.02      114.66      5.64 o
   1  -2  16       23.52       23.37      2.62 o
   2  -2  16       12.83       11.69      1.55 o
   3  -2  16      123.32      142.47      6.84 o
   4  -2  16       61.75       66.53      4.02 o
   5  -2  16        8.71        9.07      2.08 o
   6  -2  16       88.39       77.16      4.87 o
   7  -2  16        3.99        3.85      2.20 o
  -7  -1  16        4.43        8.94      2.58 o
  -6  -1  16       42.97       33.67      4.02 o
  -5  -1  16      208.87      197.02      6.70 o
  -4  -1  16       75.91       77.45      2.81 o
  -3  -1  16       98.64       94.38      3.79 o
  -2  -1  16       74.26       81.68      3.61 o
  -1  -1  16       26.35       24.46      0.88 o
   0  -1  16        3.95        1.98      0.93 o
   1  -1  16       26.54       46.10      4.42 o
   2  -1  16       74.22       83.77      5.59 o
   3  -1  16       98.96      101.84      6.28 o
   4  -1  16       75.86       80.12      5.95 o
   5  -1  16      209.82      197.63      9.86 o
   6  -1  16       43.19       42.00      3.68 o
   7  -1  16        4.42        5.21      1.45 o
  -6   0  16       31.70       34.85      3.82 o
  -5   0  16      118.78      114.10      6.00 o
  -4   0  16      184.34      211.86      7.05 o
  -3   0  16       88.58       82.63      3.81 o
  -2   0  16       77.72       76.61      2.02 o
  -1   0  16      925.22     1070.78      9.80 o
   0   0  16     9472.84     9890.82     51.29 o
   2   0  16       78.05       78.70      5.33 o
   3   0  16       88.98       95.86      6.48 o
   4   0  16      184.85      199.05      9.48 o
   5   0  16      118.73      120.09      8.03 o
   6   0  16       31.49       32.56      4.56 o
   7   0  16        7.56       13.65      3.38 o
  -5   1  16      209.01      201.10      9.17 o
  -4   1  16       75.78       78.39      4.01 o
  -3   1  16       98.57       94.97      2.31 o
  -2   1  16       74.31       84.75      3.93 o
  -1   1  16       26.36       35.01      4.95 o
   0   1  16        3.95        2.37      0.73 o
   1   1  16       26.54       27.22      1.16 o
   2   1  16       74.17       77.03      5.33 o
   3   1  16       99.03       89.93      4.77 o
   4   1  16       75.99       76.19      6.13 o
   5   1  16      209.68      192.15     10.21 o
   6   1  16       43.13       35.07      4.92 o
   7   1  16        4.42        6.50      2.59 o
  -6   2  16       88.58       92.82      6.96 o
  -5   2  16        8.77        8.85      2.69 o
  -4   2  16       61.76       60.55      2.45 o
  -3   2  16      123.20      132.41      6.70 o
  -2   2  16       12.68       10.40      1.55 o
  -1   2  16       23.81       22.90      2.65 o
   0   2  16      142.02      127.05      6.10 o
   2   2  16       12.86        9.38      2.30 o
   3   2  16      123.14      136.84      6.83 o
   4   2  16       61.58       64.46      5.83 o
   5   2  16        8.69        9.39      3.21 o
   6   2  16       88.19       75.37      7.10 o
   7   2  16        3.97        6.99      2.63 o
  -6   3  16       30.09       33.60      4.93 o
  -5   3  16        9.84        8.48      2.89 o
  -4   3  16       23.92       26.99      3.86 o
  -3   3  16       31.85       28.34      3.71 o
  -2   3  16       37.87       38.75      2.31 o
  -1   3  16       33.51       30.02      2.91 o
   0   3  16      539.81      574.07     13.51 o
   1   3  16       33.40       31.09      3.96 o
   2   3  16       37.75       43.63      4.48 o
   3   3  16       31.86       37.65      4.52 o
   4   3  16       24.02       17.89      3.48 o
   5   3  16        9.84        9.66      3.17 o
   6   3  16       30.15       26.14      4.59 o
   7   3  16        0.41        2.17      1.93 o
  -6   4  16       18.76       19.98      3.97 o
  -5   4  16       40.04       44.12      5.54 o
  -4   4  16       40.88       39.55      5.00 o
  -3   4  16       24.22       22.88      4.41 o
  -2   4  16       12.70       12.57      2.90 o
  -1   4  16       37.67       50.57      5.24 o
   0   4  16       15.78       20.44      2.17 o
   1   4  16       37.50       55.26      5.16 o
   2   4  16       12.69        9.51      2.77 o
   3   4  16       24.25       23.37      4.62 o
   4   4  16       41.06       40.76      5.21 o
   5   4  16       39.95       40.04      5.45 o
   6   4  16       18.78       17.42      3.91 o
  -5   5  16       35.68       31.80      5.04 o
  -4   5  16       48.58       59.72      6.58 o
  -3   5  16       10.42        8.90      2.87 o
  -2   5  16      125.66      136.53      9.05 o
  -1   5  16       18.19       20.48      3.79 o
   0   5  16      324.94      315.49     12.84 o
   1   5  16       18.24       21.38      3.45 o
   2   5  16      125.65      125.29      7.65 o
  -5   6  16       19.89       22.64      6.86 o
  -4   6  16       77.53       92.84      8.84 o
  -3   6  16       10.26       10.96      3.44 o
  -2   6  16       18.36       25.61      4.72 o
  -1   6  16       89.25       88.75      7.84 o
   0   6  16      358.75      350.04     14.54 o
   1   6  16       89.43       83.15      6.97 o
   2   6  16       18.35       15.51      3.17 o
   3   6  16       10.33        9.35      2.45 o
  -3   7  16        8.43       13.74      4.15 o
  -2   7  16        3.86        6.15      3.27 o
  -1   7  16       12.27       13.60      3.42 o
   0   7  16       28.23       31.58      5.07 o
   1   7  16       12.31       16.84      3.57 o
   2   7  16        3.88        3.74      2.02 o
  -3  -7  17        2.65        3.74      1.99 o
  -2  -7  17       15.53       14.29      2.44 o
  -1  -7  17       33.90       31.29      3.57 o
   0  -7  17       11.71        9.94      2.73 o
   3  -7  17        2.66        0.34      1.31 o
  -4  -6  17       37.71       42.78      5.11 o
  -3  -6  17        1.49        1.88      1.28 o
  -2  -6  17       14.43       13.54      2.35 o
  -1  -6  17        7.69       10.29      2.17 o
   0  -6  17        5.31        7.76      3.66 o
   1  -6  17        7.66       10.69      2.21 o
   2  -6  17       14.35       14.59      2.72 o
   3  -6  17        1.48        2.50      1.94 o
   4  -6  17       37.72       41.79      5.45 o
  -5  -5  17        1.21        1.01      1.51 o
  -4  -5  17       24.54       22.24      2.99 o
  -3  -5  17        4.83        3.60      1.52 o
  -2  -5  17       10.35       11.57      2.22 o
  -1  -5  17       29.63       30.07      2.97 o
   0  -5  17       29.40       25.63      2.24 o
   1  -5  17       29.61       32.22      3.22 o
   2  -5  17       10.31        9.55      2.35 o
   3  -5  17        4.73        0.95      1.39 o
   4  -5  17       24.71       22.68      2.83 o
   5  -5  17        1.20       -1.01      1.01 o
  -6  -4  17       17.51       16.29      3.24 o
  -5  -4  17       18.32       16.52      2.80 o
  -4  -4  17       10.16       10.80      2.14 o
  -3  -4  17       30.37       27.75      2.89 o
  -2  -4  17       77.55       76.39      4.31 o
  -1  -4  17       41.52       39.40      1.73 o
   0  -4  17       17.90       21.67      2.06 o
   1  -4  17       41.35       45.45      3.44 o
   2  -4  17       77.48       80.25      5.25 o
   3  -4  17       30.31       31.09      3.86 o
   4  -4  17       10.29       11.25      2.19 o
   5  -4  17       18.17       17.59      3.23 o
   6  -4  17       17.66       20.17      4.23 o
  -6  -3  17       17.71       19.25      2.64 o
  -5  -3  17       84.33       83.89      5.09 o
  -4  -3  17       55.92       47.24      5.56 o
  -3  -3  17       63.49       60.03      4.47 o
  -2  -3  17       44.69       45.80      2.16 o
  -1  -3  17      365.44      355.28      9.33 o
   0  -3  17       97.54       97.44      5.64 o
   1  -3  17      365.94      354.45      8.88 o
   2  -3  17       44.34       41.90      3.74 o
   3  -3  17       63.30       64.20      3.89 o
   4  -3  17       56.00       50.47      3.66 o
   5  -3  17       84.24       81.19      4.85 o
   6  -3  17       17.78       21.88      2.82 o
  -7  -2  17       20.61       26.84      4.26 o
  -6  -2  17        7.02        7.33      2.21 o
  -5  -2  17       68.56       68.53      4.30 o
  -4  -2  17      139.06      127.98      3.53 o
  -3  -2  17      127.79      137.48      5.08 o
  -2  -2  17      107.49      115.93      4.32 o
  -1  -2  17     1403.12     1491.35     21.80 o
   0  -2  17      137.59      144.26      4.13 o
   1  -2  17     1405.72     1483.80     17.52 o
   2  -2  17      107.57      120.46      4.53 o
   3  -2  17      127.51      137.96      5.39 o
   4  -2  17      139.02      135.73      5.79 o
   5  -2  17       68.43       66.81      4.36 o
   6  -2  17        7.05        6.23      1.94 o
   7  -2  17       20.65       27.50      5.31 o
  -6  -1  17       25.88       29.26      3.95 o
  -5  -1  17       58.76       59.74      3.77 o
  -4  -1  17       21.73       21.54      1.55 o
  -3  -1  17       94.96       97.02      4.33 o
  -2  -1  17       86.68       91.62      3.44 o
  -1  -1  17      407.63      422.91      6.95 o
   0  -1  17       56.76       51.53      3.44 o
   1  -1  17      408.52      435.39     12.12 o
   2  -1  17       86.52       98.04      6.16 o
   3  -1  17       95.31       97.84      6.35 o
   4  -1  17       21.67       23.64      3.49 o
   5  -1  17       58.98       53.67      5.48 o
   6  -1  17       25.88       25.27      2.93 o
   7  -1  17       15.29       12.96      2.42 o
  -6   0  17      160.73      167.58      8.04 o
  -5   0  17      234.40      213.24      8.07 o
  -4   0  17       10.25        7.73      1.45 o
  -3   0  17      583.45      604.79     10.80 o
  -2   0  17      134.30      155.93      2.93 o
  -1   0  17      159.14      169.11      9.04 o
   0   0  17      151.86      250.80      5.49 o
   1   0  17      159.95      210.99      8.42 o
   2   0  17      134.64      151.88      7.47 o
   3   0  17      583.84      595.40     15.58 o
   4   0  17       10.18       20.21      3.71 o
   5   0  17      233.34      196.09     10.34 o
   6   0  17      161.23      166.61     10.03 o
   7   0  17        2.72        8.80      3.00 o
  -5   1  17       58.73       58.40      4.88 o
  -4   1  17       21.72       24.00      1.19 o
  -3   1  17       94.91       93.73      2.40 o
  -2   1  17       86.83       97.48      4.41 o
  -1   1  17      408.21      429.04      6.54 o
   0   1  17       56.76       47.67      1.96 o
   1   1  17      407.94      405.31     24.24 o
   2   1  17       86.37       93.20      6.04 o
   3   1  17       95.35       97.16      7.92 o
   4   1  17       21.67       25.10      3.81 o
   5   1  17       59.00       57.93      5.88 o
   6   1  17       25.84       28.31      4.46 o
   7   1  17       15.29       12.56      3.38 o
  -6   2  17        6.98        7.04      2.23 o
  -5   2  17       68.39       73.56      6.08 o
  -4   2  17      139.11      129.97     11.11 o
  -3   2  17      127.82      133.57      3.62 o
  -2   2  17      107.48      117.80      4.70 o
  -1   2  17     1403.79     1473.08     18.90 o
   0   2  17      137.59      161.15      7.27 o
   1   2  17     1405.05     1449.72     22.65 o
   2   2  17      107.58      115.22      6.83 o
   3   2  17      127.47      130.98      5.74 o
   4   2  17      138.97      151.38      9.16 o
   5   2  17       68.60       72.74      6.85 o
   6   2  17        7.09        2.73      2.00 o
   7   2  17       20.60       21.64      4.21 o
  -6   3  17       17.69       19.09      3.77 o
  -5   3  17       84.23       92.39      7.43 o
  -4   3  17       55.96       41.25      4.67 o
  -3   3  17       63.39       72.40      6.53 o
  -2   3  17       44.65       46.68      2.60 o
  -1   3  17      365.24      357.37      9.85 o
   1   3  17      366.14      369.43     12.03 o
   2   3  17       44.37       47.17      4.88 o
   3   3  17       63.39       72.57      6.25 o
   4   3  17       55.96       48.86      5.53 o
   5   3  17       84.34       79.17      7.40 o
   6   3  17       17.79       19.39      4.03 o
  -6   4  17       17.54       13.62      3.89 o
  -5   4  17       18.32       19.23      4.45 o
  -4   4  17       10.18       17.06      5.24 o
  -3   4  17       30.33       32.89      4.77 o
  -2   4  17       77.58       78.84      6.56 o
  -1   4  17       41.27       41.95      2.85 o
   0   4  17       17.90       18.77      3.07 o
   1   4  17       41.59       42.48      4.53 o
   2   4  17       77.46       75.03      6.36 o
   3   4  17       30.35       30.04      4.25 o
   4   4  17       10.27       12.45      4.24 o
   5   4  17       18.16       17.81      3.80 o
   6   4  17       17.63       21.39      4.66 o
  -4   5  17       24.59       26.63      4.70 o
  -3   5  17        4.79        2.12      2.12 o
  -2   5  17       10.30        9.48      2.85 o
  -1   5  17       29.69       30.62      4.43 o
   0   5  17       29.40       29.97      4.46 o
   1   5  17       29.55       29.84      3.95 o
   2   5  17       10.37        8.70      2.41 o
  -4   6  17       37.74       48.52      7.15 o
  -3   6  17        1.49       -0.07      1.95 o
  -2   6  17       14.43       12.42      3.41 o
  -1   6  17        7.70       10.08      3.64 o
   0   6  17        5.31       11.09      4.62 o
   1   6  17        7.65        6.16      2.71 o
   2   6  17       14.35       11.75      2.92 o
   3   6  17        1.48        0.62      1.69 o
  -3   7  17        2.65        4.08      3.98 o
  -2   7  17       15.53       16.96      4.62 o
  -1   7  17       33.97       28.89      4.82 o
   0   7  17       11.71       13.75      3.68 o
   1   7  17       33.97       33.56      4.89 o
   2   7  17       15.51       14.23      3.32 o
  -3  -7  18       35.37       36.40      4.03 o
  -2  -7  18       24.90       26.47      3.48 o
  -1  -7  18       12.69       10.66      3.13 o
   0  -7  18       12.12       13.36      3.70 o
  -4  -6  18        8.84        9.74      2.35 o
  -3  -6  18       33.90       31.83      4.09 o
  -2  -6  18       18.30       17.91      2.66 o
  -1  -6  18       32.87       30.14      3.29 o
   0  -6  18        1.53        1.18      1.79 o
   2  -6  18       18.42       18.29      3.08 o
   3  -6  18       34.06       31.14      4.35 o
   4  -6  18        8.97        7.39      2.74 o
  -5  -5  18       18.09       15.76      2.80 o
  -4  -5  18       33.07       30.82      6.97 o
  -3  -5  18       23.55       29.35      3.19 o
  -2  -5  18        3.10        2.02      1.10 o
  -1  -5  18       12.02       16.02      2.48 o
   0  -5  18       37.24       32.24      2.29 o
   1  -5  18       11.95       17.35      2.63 o
   2  -5  18        3.10        4.49      1.57 o
   3  -5  18       23.68       21.68      3.37 o
   4  -5  18       32.96       35.09      3.44 o
   5  -5  18       18.15       14.68      2.39 o
  -6  -4  18       23.60       26.14      3.33 o
  -5  -4  18       33.86       39.28      3.76 o
  -4  -4  18      112.39      109.68      5.79 o
  -3  -4  18       71.03       72.54      5.26 o
  -2  -4  18       79.61       71.25      4.27 o
  -1  -4  18       23.84       29.64      2.77 o
   0  -4  18      742.81      762.29      9.81 o
   1  -4  18       23.71       24.18      2.61 o
   2  -4  18       79.83       72.24      5.15 o
   3  -4  18       71.12       64.71      5.46 o
   4  -4  18      112.62      120.34      5.86 o
   5  -4  18       33.91       35.69      3.82 o
   6  -4  18       23.52       27.58      4.57 o
  -6  -3  18       10.00       10.68      2.16 o
  -5  -3  18      152.17      148.51     13.66 o
  -4  -3  18       16.95       19.39      2.76 o
  -3  -3  18      240.87      257.39      7.66 o
  -2  -3  18       95.06       91.92      5.58 o
  -1  -3  18       91.45       93.77      3.08 o
   0  -3  18      604.45      623.19     19.88 o
   1  -3  18       91.13       97.41      4.75 o
   2  -3  18       95.60       98.61      5.57 o
   3  -3  18      241.32      259.35      7.67 o
   4  -3  18       16.95       20.25      2.56 o
   5  -3  18      152.41      156.04      8.04 o
   6  -3  18       10.06       10.14      2.14 o
  -7  -2  18       16.83       13.26      2.82 o
  -6  -2  18       39.93       34.52      3.28 o
  -5  -2  18       87.63       81.46      4.78 o
  -4  -2  18      354.81      378.13     17.58 o
  -3  -2  18      262.19      260.80      7.02 o
  -2  -2  18       22.28       20.84      4.54 o
  -1  -2  18       52.47       41.47      4.88 o
   0  -2  18      722.49      725.42      7.86 o
   1  -2  18       51.92       54.99      4.17 o
   2  -2  18       22.12       28.87      2.62 o
   3  -2  18      262.68      261.81     11.41 o
   4  -2  18      355.74      383.19      9.71 o
   5  -2  18       87.80       90.71      6.71 o
   6  -2  18       39.96       38.64      3.64 o
   7  -2  18       16.90       13.73      2.52 o
  -6  -1  18       14.61       12.25      2.56 o
  -5  -1  18        8.53        6.71      1.55 o
  -4  -1  18       28.84       25.22      2.27 o
  -3  -1  18      167.34      159.69      4.98 o
  -2  -1  18      228.65      229.49      5.48 o
  -1  -1  18       87.87       82.11      3.53 o
   0  -1  18      178.03      218.14      7.02 o
   1  -1  18       86.96       95.96      6.06 o
   2  -1  18      229.41      224.02      9.36 o
   3  -1  18      166.93      149.64      7.98 o
   4  -1  18       28.74       29.84      3.95 o
   5  -1  18        8.52        7.68      2.31 o
   6  -1  18       14.60       11.47      2.97 o
   7  -1  18       13.87       14.32      2.46 o
  -5   0  18      122.27      111.37      5.74 o
  -4   0  18      109.79      110.67      5.02 o
  -3   0  18       17.75       17.99      1.75 o
  -2   0  18      112.87      122.06      2.63 o
  -1   0  18      684.06      721.94      8.91 o
   0   0  18      188.15      209.44      3.65 o
   1   0  18      685.70      704.04     15.21 o
   2   0  18      112.99      123.39      6.91 o
   4   0  18      109.66      105.99      7.22 o
   5   0  18      123.29      116.00      8.02 o
   6   0  18      129.29      133.64      9.15 o
   7   0  18       11.79       14.40      3.43 o
  -5   1  18        8.54        7.78      2.14 o
  -4   1  18       28.83       25.66      1.25 o
  -3   1  18      167.17      155.78      4.40 o
  -2   1  18      228.49      224.53      6.86 o
  -1   1  18       87.54       98.41      3.35 o
   0   1  18      178.03      212.73      5.42 o
   1   1  18       87.29       85.51      7.54 o
   2   1  18      229.58      224.80      9.41 o
   3   1  18      167.09      164.00      4.64 o
   4   1  18       28.75       30.76      4.21 o
   5   1  18        8.51        7.02      2.59 o
   6   1  18       14.57       13.90      3.45 o
   7   1  18       13.91       10.73      3.38 o
  -6   2  18       39.92       44.05      4.97 o
  -5   2  18       87.76       94.14      7.31 o
  -4   2  18      354.28      389.05     13.61 o
  -3   2  18      261.90      257.86      6.71 o
  -2   2  18       22.17       19.02      2.13 o
  -1   2  18       52.42       46.40      4.27 o
   0   2  18      722.49      738.88     15.13 o
   1   2  18       51.97       53.01      4.73 o
   3   2  18      262.97      252.30     11.11 o
   4   2  18      356.27      389.83     14.66 o
   5   2  18       87.67       88.18      7.72 o
   6   2  18       39.97       43.50      5.75 o
   7   2  18       16.96       19.43      4.19 o
  -6   3  18       10.01       10.64      2.83 o
  -5   3  18      152.23      162.38      9.91 o
  -4   3  18       16.96       16.66      3.49 o
  -3   3  18      240.74      274.94     11.63 o
  -2   3  18       95.03       97.05      5.83 o
  -1   3  18       91.41       93.54      5.24 o
   0   3  18      604.45      634.48     14.97 o
   1   3  18       91.16       97.27      6.44 o
   2   3  18       95.63       99.75      6.93 o
   3   3  18      241.44      265.09     11.88 o
   4   3  18       16.93       16.73      3.38 o
   5   3  18      152.35      132.06      9.50 o
   6   3  18       10.04       10.74      3.06 o
  -6   4  18       23.57       28.05      5.04 o
  -5   4  18       33.80       44.25      5.95 o
  -4   4  18      112.54      133.92      9.44 o
  -3   4  18       71.09       83.58      7.19 o
  -2   4  18       79.54       77.62      6.86 o
  -1   4  18       23.89       25.46      2.32 o
   0   4  18      742.81      739.81     17.33 o
   1   4  18       23.66       26.14      3.54 o
   2   4  18       79.90       79.26      6.67 o
   3   4  18       71.07       67.67      6.38 o
   4   4  18      112.48      113.17      8.90 o
   5   4  18       33.97       34.81      5.38 o
   6   4  18       23.55       23.66      4.76 o
  -5   5  18       18.12       19.89      4.76 o
  -4   5  18       33.01       35.40      5.27 o
  -3   5  18       23.58       28.30      4.46 o
  -2   5  18        3.09        1.29      1.80 o
  -1   5  18       11.97       30.30      5.26 o
   0   5  18       37.24       38.88      4.81 o
   1   5  18       11.99       17.62      3.79 o
   2   5  18        3.11       -1.77      1.77 o
   3   5  18       23.65       22.91      3.88 o
  -4   6  18        8.87       10.58      4.12 o
  -3   6  18       33.95       33.19      5.32 o
  -2   6  18       18.34       19.49      3.93 o
  -1   6  18       32.89       33.67      5.20 o
   0   6  18        1.53        2.00      1.81 o
   1   6  18       32.73       28.43      4.57 o
   2   6  18       18.38       17.77      3.66 o
   3   6  18       34.02       28.75      4.01 o
  -3   7  18       35.37       42.63      6.43 o
  -2   7  18       24.98       30.15      5.61 o
  -1   7  18       12.74        7.33      3.03 o
   0   7  18       12.12       10.06      2.77 o
   1   7  18       12.57        8.60      2.92 o
   2   7  18       24.97       21.19      3.77 o
   3   7  18       35.46       36.43      4.85 o
  -2  -7  19       10.51       15.22      2.92 o
  -1  -7  19       34.66       39.51      4.12 o
   0  -7  19        4.28        3.26      2.13 o
  -4  -6  19        3.07        1.37      1.42 o
  -3  -6  19       17.35       18.63      2.74 o
  -2  -6  19       42.02       44.91      4.10 o
  -1  -6  19       70.03       72.28      5.01 o
   2  -6  19       41.99       38.85      4.22 o
   3  -6  19       17.39       20.56      3.51 o
   4  -6  19        3.08        4.44      1.69 o
  -5  -5  19       25.60       24.78      3.35 o
  -4  -5  19       14.55       15.82      2.55 o
  -3  -5  19       28.45       28.66      3.25 o
  -2  -5  19       29.38       33.93      3.85 o
  -1  -5  19      164.36      170.26      6.99 o
   1  -5  19      164.87      158.36      6.91 o
   2  -5  19       29.21       29.32      3.45 o
   3  -5  19       28.62       27.08      3.86 o
   4  -5  19       14.52       13.16      3.79 o
   5  -5  19       25.77       24.20      3.05 o
  -6  -4  19       30.18       37.06      3.95 o
  -5  -4  19       40.52       45.05      4.09 o
  -4  -4  19      100.05       99.39      5.53 o
  -3  -4  19       89.40       83.52      4.88 o
  -2  -4  19      149.42      146.29      6.15 o
  -1  -4  19        7.50        8.96      2.00 o
   0  -4  19       63.62       72.57      3.80 o
   1  -4  19        7.33        8.12      1.97 o
   2  -4  19      149.72      156.74      7.52 o
   3  -4  19       90.03       88.20      6.33 o
   4  -4  19      100.42       97.97      6.22 o
   5  -4  19       40.53       37.50      3.57 o
   6  -4  19       30.16       32.42      3.54 o
  -6  -3  19       10.58       12.18      2.16 o
  -5  -3  19       31.66       25.42      3.05 o
  -4  -3  19       35.88       37.83      3.22 o
  -3  -3  19       89.97       90.56      4.77 o
  -2  -3  19       17.95       15.23      2.17 o
  -1  -3  19      114.93      115.01      3.35 o
   0  -3  19       58.49       58.94      2.99 o
   1  -3  19      115.10      112.51      5.09 o
   2  -3  19       17.62       15.04      2.43 o
   3  -3  19       90.68       96.43      5.00 o
   4  -3  19       36.00       39.19      3.46 o
   5  -3  19       31.98       34.00      3.49 o
   6  -3  19       10.60       13.69      2.40 o
  -6  -2  19       20.61       24.06      2.86 o
  -5  -2  19      179.98      178.18      6.92 o
  -4  -2  19      140.42      126.30      5.44 o
  -3  -2  19      121.43      128.11      8.75 o
  -2  -2  19      291.12      288.55      7.04 o
  -1  -2  19       28.51       24.23      1.48 o
   0  -2  19       59.05       61.44      6.55 o
   1  -2  19       28.92       29.32      2.92 o
   2  -2  19      291.98      268.37      9.12 o
   3  -2  19      121.73      127.17      5.34 o
   4  -2  19      140.25      131.26      5.94 o
   5  -2  19      180.21      180.29      7.33 o
   6  -2  19       20.67       29.68      3.34 o
   7  -2  19       10.48        7.25      1.92 o
  -6  -1  19       22.76       20.72      3.03 o
  -5  -1  19       22.38       19.93      2.27 o
  -4  -1  19       97.26       85.45      6.02 o
  -3  -1  19      102.98       96.59      7.44 o
  -2  -1  19      103.12      109.88      3.92 o
  -1  -1  19      161.98      151.55      5.14 o
   0  -1  19      201.29      225.14      7.42 o
   1  -1  19      162.50      147.87      7.48 o
   2  -1  19      102.99      121.68      7.19 o
   3  -1  19      102.00      109.53      7.20 o
   4  -1  19       97.94       94.33      6.90 o
   5  -1  19       22.46       17.51      3.27 o
   6  -1  19       22.94       25.61      4.15 o
   7  -1  19       17.18       22.70      3.03 o
  -5   0  19        4.44        2.44      1.21 o
  -4   0  19       13.47        8.14      1.42 o
  -3   0  19       21.34       21.94      1.29 o
  -2   0  19       88.60       85.59      3.16 o
  -1   0  19      347.23      345.90      5.23 o
   0   0  19        6.19        6.56      0.83 o
   1   0  19      349.51      348.54     11.07 o
   3   0  19       21.26       22.22      3.27 o
   4   0  19       13.43       15.18      3.40 o
   5   0  19        4.46        1.24      1.81 o
   6   0  19       17.68       19.79      3.95 o
   7   0  19        7.33        8.18      2.67 o
  -5   1  19       22.37       22.46      3.32 o
  -4   1  19       97.35       87.76      2.31 o
  -3   1  19      102.90      103.68      3.77 o
  -2   1  19      102.93      116.67      5.19 o
  -1   1  19      162.21      160.04      4.24 o
   0   1  19      201.29      230.09      4.44 o
   1   1  19      162.28      153.40      2.85 o
   2   1  19      103.17      125.55      7.30 o
   3   1  19      102.08      106.48      4.55 o
   4   1  19       97.85       96.81      7.15 o
   5   1  19       22.47       22.36      3.83 o
   6   1  19       22.93       20.65      4.05 o
   7   1  19       17.16       24.01      4.58 o
  -6   2  19       20.61       25.27      3.86 o
  -5   2  19      180.20      200.76     10.20 o
  -4   2  19      140.40      144.48      8.39 o
  -3   2  19      121.42      126.78     10.34 o
  -2   2  19      291.11      283.98      7.92 o
  -1   2  19       28.67       25.61      2.87 o
   0   2  19       59.05       61.20      5.27 o
   1   2  19       28.76       23.50      3.50 o
   2   2  19      292.00      286.09     11.27 o
   3   2  19      121.75      124.62      8.10 o
   4   2  19      140.26      131.87      8.72 o
   5   2  19      179.99      167.37     10.39 o
   6   2  19       20.66       24.96      4.56 o
   7   2  19       10.47        8.43      2.81 o
  -6   3  19       10.56       10.30      2.81 o
  -5   3  19       31.67       34.00      5.51 o
  -4   3  19       35.92       39.13      5.19 o
  -3   3  19       90.05      100.72      7.37 o
  -2   3  19       17.81       15.86      2.02 o
  -1   3  19      114.98      116.38      5.97 o
   0   3  19       58.49       63.61      5.00 o
   1   3  19      115.05      116.13      7.09 o
   4   3  19       35.95       34.76      4.85 o
   5   3  19       31.98       27.31      5.11 o
   6   3  19       10.62        7.18      3.13 o
  -6   4  19       30.22       33.43      5.29 o
  -5   4  19       40.42       37.80      5.56 o
  -4   4  19      100.07      102.79      8.24 o
  -3   4  19       89.41       92.61      7.43 o
  -2   4  19      149.39      171.11     10.04 o
  -1   4  19        7.42        7.99      2.12 o
   0   4  19       63.62       69.56      5.50 o
   1   4  19        7.41        8.99      4.08 o
   3   4  19       90.02       78.38      7.07 o
   4   4  19      100.40       95.56      8.17 o
   5   4  19       40.63       36.18      5.56 o
   6   4  19       30.12       35.74      5.95 o
  -5   5  19       25.60       21.56      4.52 o
  -4   5  19       14.56       19.52      4.28 o
  -3   5  19       28.47       45.05      6.27 o
  -2   5  19       29.37       30.47      4.55 o
  -1   5  19      164.57      169.77      9.95 o
   0   5  19       34.93       28.61      4.10 o
   1   5  19      164.66      158.89      6.50 o
   2   5  19       29.22       28.92      4.22 o
   3   5  19       28.60       30.16      4.89 o
   4   5  19       14.51        9.72      3.69 o
  -4   6  19        3.07       -0.12      1.87 o
  -3   6  19       17.33       23.08      4.97 o
  -2   6  19       42.07       48.57      6.21 o
  -1   6  19       69.96       71.47      7.22 o
   0   6  19       10.88        9.68      2.79 o
   1   6  19       70.18       70.10      6.79 o
   2   6  19       41.95       36.01      4.87 o
   3   6  19       17.41       15.95      3.36 o
  -2   7  19       10.49       16.84      4.04 o
  -1   7  19       34.71       44.76      6.06 o
   0   7  19        4.28        4.41      2.63 o
   1   7  19       34.62       37.85      5.38 o
   2   7  19       10.50       10.62      2.85 o
  -2  -7  20        7.74        7.37      2.10 o
  -1  -7  20        6.46       11.20      2.36 o
   0  -7  20       19.49       20.50      4.21 o
  -4  -6  20        6.37        3.61      1.79 o
  -3  -6  20       21.29       20.84      3.07 o
  -2  -6  20       23.75       30.64      3.75 o
  -1  -6  20       46.37       44.73      4.99 o
   0  -6  20       40.50       42.93      5.33 o
   3  -6  20       21.35       26.03      3.89 o
   4  -6  20        6.44        7.90      1.84 o
  -5  -5  20        3.05        1.19      1.24 o
  -4  -5  20        9.55        9.53      1.99 o
  -3  -5  20      107.25      119.41      6.32 o
  -2  -5  20       14.10       16.10      2.54 o
  -1  -5  20        7.07        7.19      1.84 o
   1  -5  20        7.08        6.95      1.87 o
   2  -5  20       14.26       10.80      2.47 o
   3  -5  20      107.35      104.52      7.19 o
   4  -5  20        9.61        9.22      1.94 o
   5  -5  20        3.11        2.60      1.54 o
  -6  -4  20       31.55       26.85      3.41 o
  -5  -4  20       25.00       23.97      3.10 o
  -4  -4  20       14.22       13.11      2.24 o
  -3  -4  20       22.46       18.37      2.51 o
  -2  -4  20      258.46      249.24     10.89 o
  -1  -4  20      309.80      319.97      8.95 o
   0  -4  20        9.40        8.48      1.38 o
   1  -4  20      310.10      305.06      8.86 o
   2  -4  20      259.51      247.24      9.34 o
   3  -4  20       22.50       24.81      3.81 o
   4  -4  20       14.30       13.94      2.36 o
   5  -4  20       24.96       30.32      3.29 o
   6  -4  20       31.48       32.42      3.64 o
  -6  -3  20        3.23        1.68      1.33 o
  -5  -3  20       73.56       74.53      4.87 o
  -4  -3  20      140.32      141.42      6.14 o
  -3  -3  20      416.86      395.38     10.02 o
  -2  -3  20       60.27       63.52      3.78 o
  -1  -3  20       49.00       41.39      2.03 o
   0  -3  20      118.76      116.31      3.44 o
   1  -3  20       49.26       44.75      3.31 o
   2  -3  20       60.74       58.51      4.48 o
   3  -3  20      417.68      425.83     10.29 o
   4  -3  20      140.02      146.69      6.33 o
   5  -3  20       73.83       72.07      6.42 o
   6  -3  20        3.24        3.22      1.63 o
  -6  -2  20       27.78       24.64      2.83 o
  -5  -2  20       55.23       52.04      4.12 o
  -4  -2  20       40.14       35.46      2.96 o
  -3  -2  20       34.94       34.19      2.95 o
  -2  -2  20       93.66       85.34      3.99 o
  -1  -2  20      387.38      395.00      5.74 o
   0  -2  20      502.83      568.58      9.09 o
   1  -2  20      387.61      405.53      9.57 o
   2  -2  20       93.99       99.75      6.31 o
   3  -2  20       35.07       41.06      3.35 o
   4  -2  20       40.17       35.12      3.18 o
   5  -2  20       55.24       56.55      4.24 o
   6  -2  20       27.67       25.02      5.82 o
  -5  -1  20       28.66       24.86      2.51 o
  -4  -1  20       44.58       42.31      2.97 o
  -3  -1  20      686.93      675.85     20.96 o
  -2  -1  20      232.50      236.65      5.81 o
  -1  -1  20        1.95        2.30      0.73 o
   0  -1  20       22.08       26.95      2.66 o
   1  -1  20        1.96        2.49      1.68 o
   2  -1  20      233.74      235.99     10.11 o
   3  -1  20      689.08      657.36     17.47 o
   4  -1  20       44.62       45.32      5.12 o
   5  -1  20       28.47       24.57      3.94 o
   6  -1  20        8.85        8.56      2.41 o
   7  -1  20        6.28        4.10      1.44 o
  -5   0  20       18.74       20.69      3.41 o
  -4   0  20      155.19      154.69      6.86 o
  -3   0  20       17.41       16.47      1.16 o
  -2   0  20      681.15      691.02      8.32 o
  -1   0  20       64.51       58.79      2.98 o
   0   0  20       34.30       60.58      2.28 o
   1   0  20       65.10       57.95      3.22 o
   2   0  20      681.41      702.46     17.12 o
   3   0  20       17.33       18.29      3.35 o
   4   0  20      155.66      157.08      9.00 o
   5   0  20       18.98       21.66      3.76 o
   6   0  20       19.97       15.55      3.46 o
   7   0  20        9.81        9.85      3.26 o
  -5   1  20       28.58       28.10      3.83 o
  -4   1  20       44.55       43.68      2.28 o
  -3   1  20      687.55      633.17     11.68 o
  -2   1  20      232.73      241.88      7.68 o
  -1   1  20        1.98        6.07      1.51 o
   0   1  20       22.08       27.39      2.46 o
   1   1  20        1.93        3.80      1.09 o
   2   1  20      233.51      237.93     10.16 o
   3   1  20      688.45      650.92     17.69 o
   4   1  20       44.65       50.50      5.38 o
   5   1  20       28.55       25.12      4.06 o
   6   1  20        8.81       10.64      3.03 o
   7   1  20        6.33        7.41      3.02 o
  -6   2  20       27.70       26.12      4.26 o
  -5   2  20       55.17       57.74      5.82 o
  -4   2  20       40.07       33.01      4.16 o
  -3   2  20       34.92       35.43      7.24 o
  -2   2  20       93.74       97.78      4.96 o
  -1   2  20      387.37      398.76     10.90 o
   0   2  20      502.83      588.74     14.25 o
   1   2  20      387.62      416.41     12.88 o
   2   2  20       93.91       93.23      6.90 o
   4   2  20       40.24       37.78      4.98 o
   5   2  20       55.31       57.18      6.45 o
   6   2  20       27.75       27.96      4.59 o
  -6   3  20        3.23        3.03      1.81 o
  -5   3  20       73.60       83.85      7.44 o
  -4   3  20      140.23      149.14      9.20 o
  -3   3  20      417.00      437.21     15.10 o
  -2   3  20       60.38       67.28      4.13 o
  -1   3  20       49.01       41.83      3.70 o
   0   3  20      118.76      126.08      6.87 o
   1   3  20       49.26       50.65      5.02 o
   2   3  20       60.63       65.42      6.01 o
   3   3  20      417.54      418.32     15.45 o
   4   3  20      140.11      147.07      9.65 o
   5   3  20       73.79       76.90      7.48 o
   6   3  20        3.25       -0.46      1.87 o
  -6   4  20       31.54       31.44      5.15 o
  -5   4  20       24.96       29.69      5.07 o
  -4   4  20       14.23       16.81      3.90 o
  -3   4  20       22.48       34.55      5.73 o
  -2   4  20      258.57      262.23     12.26 o
  -1   4  20      309.92      332.09      8.44 o
   0   4  20        9.40        7.54      2.19 o
   1   4  20      309.97      348.35     13.15 o
   2   4  20      259.39      264.49     12.16 o
   4   4  20       14.29       16.42      4.02 o
   5   4  20       24.99       25.19      5.03 o
   6   4  20       31.50       30.14      5.38 o
  -5   5  20        3.07        4.05      3.36 o
  -4   5  20        9.57       17.44      4.44 o
  -3   5  20      107.10      121.43      9.22 o
  -2   5  20       14.10       13.10      3.48 o
  -1   5  20        7.08       12.88      3.54 o
   0   5  20       19.57       14.45      3.08 o
   1   5  20        7.07        6.24      1.84 o
   2   5  20       14.27       20.15      4.40 o
   3   5  20      107.50      121.43      9.42 o
   4   5  20        9.59       12.43      4.08 o
  -4   6  20        6.36        9.11      3.50 o
  -3   6  20       21.30       33.47      5.49 o
  -2   6  20       23.84       34.05      5.59 o
  -1   6  20       46.37       47.22      6.12 o
   0   6  20       40.49       42.93      5.42 o
   1   6  20       46.07       42.54      5.38 o
   2   6  20       23.77       24.86      4.17 o
   3   6  20       21.34       20.46      3.63 o
  -2   7  20        7.75        7.94      2.80 o
  -1   7  20        6.44       11.18      3.66 o
   0   7  20       19.49       20.65      4.03 o
   1   7  20        6.43       10.31      3.08 o
   2   7  20        7.76       11.43      3.00 o
  -2  -7  21        9.72        9.80      2.79 o
  -1  -7  21       11.90       11.03      2.49 o
   0  -7  21       20.70       16.34      3.84 o
  -4  -6  21        4.02        3.03      1.44 o
  -3  -6  21        2.38        1.32      1.64 o
  -2  -6  21       24.75       26.05      3.36 o
  -1  -6  21       12.12        8.95      2.10 o
   0  -6  21        1.50        0.18      1.18 o
   4  -6  21        4.01        4.13      1.53 o
  -5  -5  21       18.28       15.17      2.60 o
  -4  -5  21       33.95       33.86      3.84 o
  -3  -5  21        9.58        8.73      3.26 o
  -2  -5  21       90.76       87.07      5.38 o
  -1  -5  21       23.41       23.19      2.76 o
   0  -5  21        2.36        2.82      2.11 o
   2  -5  21       91.31       86.29      5.81 o
   3  -5  21        9.52       15.57      3.30 o
   4  -5  21       33.92       37.01      3.64 o
   5  -5  21       18.42       15.43      2.45 o
  -5  -4  21       16.13       18.89      2.80 o
  -4  -4  21       45.55       46.78      3.93 o
  -3  -4  21      146.42      127.22     10.28 o
  -2  -4  21        4.96        5.33      1.71 o
  -1  -4  21      191.92      188.68     11.66 o
   0  -4  21       48.01       50.29      4.96 o
   1  -4  21      192.41      187.50      7.02 o
   2  -4  21        4.95        9.13      2.42 o
   3  -4  21      146.43      141.44      6.09 o
   4  -4  21       45.40       49.52      3.96 o
   5  -4  21       16.16       20.01      2.82 o
  -6  -3  21       66.10       66.76      7.81 o
  -5  -3  21       35.33       32.82      3.40 o
  -4  -3  21        8.76       10.69      1.91 o
  -3  -3  21       94.86       97.81      6.64 o
  -2  -3  21      160.11      159.79      6.06 o
  -1  -3  21      110.96      102.46      4.60 o
   0  -3  21        1.23        1.48      1.27 o
   1  -3  21      110.54      105.99      5.02 o
   2  -3  21      159.57      165.80      7.57 o
   3  -3  21       94.28      107.25      5.50 o
   4  -3  21        8.65        8.88      1.98 o
   5  -3  21       35.67       34.01      3.42 o
   6  -3  21       66.43       70.15      5.07 o
  -6  -2  21       13.16       11.93      2.43 o
  -5  -2  21       16.60       13.72      2.10 o
  -4  -2  21       36.52       35.09      3.00 o
  -3  -2  21      281.73      283.82      7.57 o
  -2  -2  21      149.88      155.42      5.37 o
  -1  -2  21      220.66      217.28      4.33 o
   0  -2  21      323.97      342.43      5.77 o
   1  -2  21      221.30      226.49      7.32 o
   2  -2  21      150.68      157.95      5.61 o
   3  -2  21      281.97      311.13      8.48 o
   4  -2  21       36.43       30.99      3.14 o
   5  -2  21       16.54       15.73      4.04 o
   6  -2  21       13.16       13.73      2.44 o
  -5  -1  21       74.85       73.36      7.31 o
  -4  -1  21       75.55       67.94      3.70 o
  -3  -1  21       67.82       88.08      6.92 o
  -2  -1  21      426.61      409.32     10.02 o
  -1  -1  21       64.15       66.59      1.82 o
   0  -1  21        0.72        0.19      0.45 o
   1  -1  21       63.94       69.28      5.32 o
   2  -1  21      424.06      428.87     13.81 o
   3  -1  21       68.59       91.44      7.48 o
   4  -1  21       75.70       70.76      6.43 o
   5  -1  21       75.26       72.04      6.66 o
   6  -1  21        6.44        4.29      1.85 o
   7  -1  21        3.68        2.14      1.28 o
  -5   0  21       53.53       50.20      4.35 o
  -4   0  21      113.19      119.10      5.06 o
  -3   0  21      144.97      139.32      6.59 o
  -2   0  21      383.42      395.50      5.52 o
  -1   0  21       35.72       34.46      1.63 o
   0   0  21        1.34        2.07      0.70 o
   1   0  21       35.66       33.52      1.99 o
   2   0  21      382.85      415.68     13.49 o
   3   0  21      144.60      140.80      8.30 o
   4   0  21      112.94      117.90      8.08 o
   5   0  21       53.55       44.74      5.31 o
   6   0  21       14.01       12.96      3.26 o
   7   0  21      137.15      128.69      9.96 o
  -5   1  21       74.94       83.52      6.17 o
  -4   1  21       75.66       66.46      5.65 o
  -3   1  21       67.87       79.29      4.58 o
  -2   1  21      425.78      411.93     10.36 o
  -1   1  21       64.05       66.35      2.91 o
   0   1  21        0.72        0.87      0.70 o
   1   1  21       64.04       66.88      2.99 o
   2   1  21      424.89      419.44     13.64 o
   3   1  21       68.54      119.65      8.77 o
   4   1  21       75.59       69.01      6.27 o
   5   1  21       75.17       83.99      7.38 o
   6   1  21        6.42        2.75      1.70 o
   7   1  21        3.68        3.93      2.26 o
  -6   2  21       13.17       15.26      3.52 o
  -5   2  21       16.64       18.62      3.63 o
  -4   2  21       36.58       32.87      4.21 o
  -3   2  21      281.68      308.96     13.75 o
  -2   2  21      149.89      152.76      6.31 o
  -1   2  21      220.26      220.70      8.48 o
   0   2  21      323.97      345.00     11.28 o
   1   2  21      221.70      220.81      9.67 o
   2   2  21      150.67      155.85      8.75 o
   3   2  21      282.03      287.60     12.46 o
   4   2  21       36.36       37.54      5.14 o
   5   2  21       16.49       18.59      3.91 o
   6   2  21       13.16       10.81      3.17 o
  -6   3  21       66.21       77.07      7.25 o
  -5   3  21       35.37       41.00      5.16 o
  -4   3  21        8.69        9.63      2.95 o
  -2   3  21      160.02      160.24      6.57 o
  -1   3  21      111.01      104.17      5.88 o
   0   3  21        1.23        0.84      1.47 o
   1   3  21      110.50      107.47      6.99 o
   2   3  21      159.66      160.95      9.34 o
   3   3  21       94.41       89.45      7.71 o
   4   3  21        8.72       13.06      3.66 o
   5   3  21       35.63       31.48      4.97 o
   6   3  21       66.32       71.80      7.81 o
  -5   4  21       16.14       24.58      5.12 o
  -4   4  21       45.57       57.30      6.52 o
  -3   4  21      146.49      138.10      9.30 o
  -2   4  21        4.96        6.65      3.88 o
  -1   4  21      191.72      188.65      6.58 o
   0   4  21       48.01       43.18      4.46 o
   1   4  21      192.62      187.49      9.73 o
   2   4  21        4.95        6.72      2.92 o
   3   4  21      146.36      133.18      9.28 o
   4   4  21       45.38       51.53      6.35 o
   5   4  21       16.15       19.10      4.44 o
  -5   5  21       18.25       18.38      4.11 o
  -4   5  21       33.95       45.30      6.08 o
  -3   5  21        9.56       21.31      5.80 o
  -2   5  21       90.88      100.42      8.25 o
  -1   5  21       23.34       22.77      3.99 o
   0   5  21        2.36       -0.94      1.43 o
   1   5  21       23.37       28.64      5.09 o
   2   5  21       91.19      110.17      8.98 o
   3   5  21        9.54       15.51      4.59 o
   4   5  21       33.91       40.73      5.78 o
   5   5  21       18.45       19.86      4.45 o
  -4   6  21        4.02        6.90      3.77 o
  -3   6  21        2.38        3.07      2.73 o
  -2   6  21       24.74       25.41      4.63 o
  -1   6  21       12.09       11.83      3.62 o
   0   6  21        1.50        1.78      2.50 o
   1   6  21       12.09       10.79      2.96 o
   2   6  21       24.87       26.21      4.27 o
   3   6  21        2.37        5.81      2.43 o
  -2   7  21        9.66       10.64      3.59 o
  -1   7  21       11.90       18.20      4.47 o
   0   7  21       20.70       17.45      4.14 o
   1   7  21       11.85       17.37      4.02 o
   2   7  21        9.72       12.05      3.18 o
  -1  -7  22       15.54       14.33      2.83 o
   0  -7  22        2.84        1.30      2.50 o
  -3  -6  22        2.79        3.34      1.86 o
  -2  -6  22        6.57        4.19      2.75 o
  -1  -6  22        5.66        1.93      1.11 o
   0  -6  22       10.14        9.01      3.07 o
  -5  -5  22        4.77        4.06      1.84 o
  -4  -5  22        7.43        5.59      3.03 o
  -3  -5  22      135.22      142.01     13.08 o
  -2  -5  22      121.32      112.65      6.08 o
  -1  -5  22       10.11       10.32      1.90 o
   0  -5  22       67.92       61.23      6.02 o
   2  -5  22      122.04      102.64      6.35 o
   3  -5  22      134.88      141.25      8.36 o
   4  -5  22        7.35       10.80      2.79 o
   5  -5  22        4.72        1.06      1.69 o
  -5  -4  22       35.39       34.44      3.69 o
  -4  -4  22       48.50       38.79      3.55 o
  -3  -4  22       13.82       15.27      2.48 o
  -2  -4  22       41.84       40.24      3.40 o
  -1  -4  22        2.18        3.95      1.52 o
   0  -4  22       23.89       24.42      3.65 o
   1  -4  22        2.18        4.65      1.82 o
   2  -4  22       42.10       40.14      3.93 o
   3  -4  22       13.93       18.76      3.65 o
   4  -4  22       48.69       44.39      3.76 o
   5  -4  22       35.48       37.16      5.84 o
  -6  -3  22        7.28        8.52      2.90 o
  -5  -3  22       11.33       11.48      2.22 o
  -4  -3  22       15.44       15.58      2.88 o
  -3  -3  22      601.54      610.63     12.25 o
  -2  -3  22      585.47      573.65     11.47 o
  -1  -3  22       18.64       17.30      1.98 o
   0  -3  22       56.32       57.10      2.40 o
   1  -3  22       18.49       17.60      2.28 o
   2  -3  22      587.22      588.53     14.07 o
   3  -3  22      602.50      630.25     15.26 o
   4  -3  22       15.57       19.93      2.66 o
   5  -3  22       11.48       14.35      3.04 o
   6  -3  22        7.28        7.60      2.14 o
  -6  -2  22       30.24       25.16      4.57 o
  -5  -2  22       29.41       31.24      3.07 o
  -4  -2  22      106.37      105.68      5.01 o
  -3  -2  22      172.45      177.30      6.06 o
  -2  -2  22      171.15      178.67      5.84 o
  -1  -2  22       82.72       80.50      4.21 o
   0  -2  22      117.34      115.63      3.44 o
   1  -2  22       82.89       87.67      4.66 o
   2  -2  22      171.28      177.68      6.06 o
   3  -2  22      172.42      189.65      6.81 o
   4  -2  22      106.62      107.25      5.46 o
   5  -2  22       29.56       27.09      3.01 o
   6  -2  22       30.36       31.48      3.45 o
  -5  -1  22       39.77       41.75      3.16 o
  -4  -1  22      143.62      135.97      9.41 o
  -3  -1  22      922.17      897.66     22.36 o
  -2  -1  22       79.65       70.91      9.12 o
  -1  -1  22      164.07      149.44      2.79 o
   0  -1  22      137.86      122.81      5.33 o
   1  -1  22      163.63      150.17      8.00 o
   2  -1  22       80.55       87.00      6.73 o
   3  -1  22      924.02      911.65     21.34 o
   4  -1  22      143.21      137.27      8.86 o
   5  -1  22       39.84       45.27      5.36 o
   6  -1  22        5.13        3.44      2.10 o
  -4   0  22       40.44       41.11      2.47 o
  -3   0  22       27.66       28.07      5.45 o
  -2   0  22       91.89       85.69      3.94 o
  -1   0  22        0.66        7.65      1.94 o
   0   0  22       12.31        9.99      1.17 o
   1   0  22        0.67        5.61      5.78 o
   2   0  22       91.42      101.24      6.97 o
   4   0  22       40.75       46.16      5.36 o
   5   0  22       18.70       23.92      4.02 o
   6   0  22        0.62       -0.78      1.43 o
  -5   1  22       39.79       43.55      4.68 o
  -4   1  22      143.52      140.11      7.96 o
  -3   1  22      922.26      914.65     14.68 o
  -2   1  22       79.58       80.58      5.02 o
  -1   1  22      164.23      151.81      4.45 o
   0   1  22      137.86      124.06      3.58 o
   1   1  22      163.47      149.93      3.16 o
   2   1  22       80.61       66.28     16.60 o
   3   1  22      923.94      921.78     21.70 o
   4   1  22      143.30      126.87      8.64 o
   5   1  22       39.83       46.70      5.75 o
   6   1  22        5.13        0.13      1.34 o
  -5   2  22       29.36       31.61      4.39 o
  -4   2  22      106.42      116.80      7.76 o
  -3   2  22      172.53      191.77      5.55 o
  -2   2  22      171.03      185.24      7.21 o
  -1   2  22       82.83       86.46      5.43 o
   1   2  22       82.78       92.37      6.48 o
   2   2  22      171.40      181.93      9.70 o
   3   2  22      172.34      199.66     10.61 o
   4   2  22      106.58       99.75      8.05 o
   5   2  22       29.60       29.01      4.58 o
   6   2  22       30.40       26.09      4.62 o
  -6   3  22        7.29       10.97      3.78 o
  -5   3  22       11.37       15.87      4.19 o
  -4   3  22       15.48       19.32      4.05 o
  -3   3  22      601.61      681.78     19.43 o
  -2   3  22      585.63      590.55     10.38 o
  -1   3  22       18.56       22.27      2.93 o
   0   3  22       56.32       64.23      5.15 o
   1   3  22       18.56       15.41      3.08 o
   3   3  22      602.43      631.95     19.38 o
   4   3  22       15.52       16.14      3.56 o
   5   3  22       11.44        9.96      3.14 o
   6   3  22        7.27       11.36      3.84 o
  -5   4  22       35.42       39.51      5.77 o
  -4   4  22       48.42       47.06      5.71 o
  -3   4  22       13.78       18.92      4.12 o
  -2   4  22       41.87       39.91      3.51 o
  -1   4  22        2.18        0.18      1.26 o
   0   4  22       23.89       24.39      3.53 o
   1   4  22        2.18        2.48      2.25 o
   2   4  22       42.07       38.64      4.91 o
   3   4  22       13.97       14.95      3.63 o
   4   4  22       48.77       52.43      6.46 o
   5   4  22       35.44       40.46      5.99 o
  -5   5  22        4.75        6.46      2.78 o
  -4   5  22        7.42        7.69      3.19 o
  -3   5  22      135.19      147.32     10.38 o
  -2   5  22      121.38      127.89      9.38 o
  -1   5  22       10.07       12.34      3.35 o
   0   5  22       67.92       58.82      4.03 o
   1   5  22       10.06       11.15      3.83 o
   2   5  22      121.98      113.17      8.72 o
   3   5  22      134.91      132.75     10.00 o
   4   5  22        7.37        7.22      3.02 o
   5   5  22        4.73        9.46      3.64 o
  -3   6  22        2.79        5.52      4.18 o
  -2   6  22        6.58        8.20      2.74 o
  -1   6  22        5.65        4.22      2.67 o
   0   6  22       10.14       14.13      3.52 o
   1   6  22        5.60        3.16      1.85 o
   2   6  22        6.56        7.68      2.71 o
   3   6  22        2.81        3.78      2.34 o
  -1   7  22       15.53       22.77      4.55 o
   0   7  22        2.84        7.34      3.21 o
   1   7  22       15.63       15.90      3.83 o
   0  -7  23        5.16        3.66      2.17 o
  -3  -6  23       51.61       56.26      4.92 o
  -2  -6  23       18.40       15.93      2.69 o
  -1  -6  23        3.33        2.93      1.65 o
   0  -6  23        0.46       -0.43      1.82 o
  -4  -5  23        1.91       -0.49      1.50 o
  -3  -5  23       12.81       13.26      2.67 o
  -2  -5  23       21.58       22.73      2.97 o
  -1  -5  23       27.18       23.27      2.84 o
   0  -5  23       11.84       10.93      2.61 o
   3  -5  23       12.98       17.92      3.69 o
   4  -5  23        1.96        2.13      1.24 o
  -5  -4  23       21.93       22.51      3.06 o
  -4  -4  23        1.69       -1.32      1.32 o
  -3  -4  23       61.11       57.99      4.33 o
  -2  -4  23       98.03      101.51      5.43 o
  -1  -4  23       74.83       73.25      6.31 o
   0  -4  23        1.54        0.79      1.38 o
   2  -4  23       98.46      104.61      6.18 o
   3  -4  23       61.47       60.35      4.27 o
   4  -4  23        1.71        3.16      1.41 o
   5  -4  23       21.92       19.39      2.78 o
  -6  -3  23       29.36       26.68      3.18 o
  -5  -3  23       58.83       60.30      8.20 o
  -4  -3  23       58.10       56.86      4.05 o
  -3  -3  23       63.91       55.08      4.01 o
  -2  -3  23      276.21      275.05      8.11 o
  -1  -3  23       31.76       25.45      2.30 o
   0  -3  23        5.43        8.99      2.97 o
   1  -3  23       31.80       29.88      2.74 o
   2  -3  23      275.85      287.80     23.88 o
   3  -3  23       63.79       79.98      4.98 o
   4  -3  23       58.18       62.83      4.43 o
   5  -3  23       59.08       60.40      4.60 o
   6  -3  23       29.47       33.22      3.67 o
  -6  -2  23        8.16        7.29      2.86 o
  -5  -2  23        9.94       11.93      1.95 o
  -4  -2  23       17.92       17.86      2.17 o
  -3  -2  23       94.82       89.07      5.13 o
  -2  -2  23      218.11      212.72      6.48 o
  -1  -2  23       27.39       28.25      1.91 o
   0  -2  23       28.83       35.25      2.55 o
   1  -2  23       27.24       28.30      2.27 o
   2  -2  23      218.48      216.78      9.81 o
   3  -2  23       95.12       99.91      7.68 o
   4  -2  23       18.10       15.86      2.26 o
   5  -2  23        9.93       10.30      2.10 o
   6  -2  23        8.19        8.02      1.94 o
  -5  -1  23       59.15       53.27      6.12 o
  -4  -1  23       12.22        8.02      1.38 o
  -3  -1  23       41.88       50.84      5.85 o
  -2  -1  23      176.07      164.70      5.08 o
  -1  -1  23        4.79        3.65      2.08 o
   0  -1  23      142.36      158.59      3.67 o
   1  -1  23        4.77        9.27      2.67 o
   2  -1  23      175.94      184.13      9.51 o
   3  -1  23       42.32       65.04      6.81 o
   4  -1  23       12.22        7.19      2.55 o
   5  -1  23       59.46       55.73      6.08 o
   6  -1  23        2.32        4.29      2.13 o
  -4   0  23       95.50       94.44      6.17 o
  -3   0  23      776.56      776.00     11.92 o
  -2   0  23       26.71       30.75      4.78 o
  -1   0  23      418.97      401.06      5.69 o
   0   0  23        0.57        1.03      0.64 o
   1   0  23      418.51      418.71      7.23 o
   2   0  23       26.72       33.98      4.37 o
   3   0  23      777.84      765.36     20.01 o
   4   0  23       95.74       88.74      7.26 o
   5   0  23        2.45        3.26      2.08 o
   6   0  23        4.54        3.94      2.13 o
  -5   1  23       59.19       60.50      5.49 o
  -4   1  23       12.15        6.24      2.30 o
  -3   1  23       41.83       48.79      4.37 o
  -2   1  23      176.43      181.05      7.41 o
  -1   1  23        4.79        4.84      1.74 o
   0   1  23      142.36      160.47      4.18 o
   1   1  23        4.76        3.52      1.59 o
   2   1  23      175.58      153.64      3.56 o
   3   1  23       42.37       64.14      7.02 o
   4   1  23       12.30       13.06      3.14 o
   5   1  23       59.42       58.49      6.44 o
   6   1  23        2.32        0.25      1.39 o
  -5   2  23        9.92       10.93      2.70 o
  -3   2  23       94.88       99.03      5.75 o
  -2   2  23      217.91      223.28      8.17 o
  -1   2  23       27.31       30.33      3.43 o
   0   2  23       28.83       35.98      4.12 o
   1   2  23       27.33       29.22      3.86 o
   2   2  23      218.68      213.09     10.45 o
   3   2  23       95.05       88.90      7.30 o
   4   2  23       18.06       24.51      4.30 o
   5   2  23        9.94       10.13      3.12 o
   6   2  23        8.22        6.24      2.97 o
  -6   3  23       29.36       31.29      4.91 o
  -5   3  23       58.82       66.36      6.62 o
  -4   3  23       58.10       64.58      6.71 o
  -3   3  23       63.83       67.20      7.29 o
  -2   3  23      276.36      281.52     29.83 o
  -1   3  23       31.78       27.15      3.23 o
   0   3  23        5.43       12.65      3.40 o
   1   3  23       31.78       34.24      4.26 o
   2   3  23      275.70      284.01     12.58 o
   3   3  23       63.87       72.90      7.22 o
   4   3  23       58.19       64.23      6.86 o
   5   3  23       59.08       54.86      6.63 o
   6   3  23       29.47       24.47      4.77 o
  -5   4  23       21.90       24.83      4.71 o
  -4   4  23        1.69        0.62      2.47 o
  -3   4  23       61.18       61.52      6.59 o
  -2   4  23       98.15      104.14      5.83 o
  -1   4  23       74.83       84.41      6.37 o
   0   4  23        1.54       -0.96      1.08 o
   1   4  23       74.98       79.42      6.63 o
   2   4  23       98.35      121.89      8.82 o
   3   4  23       61.40       62.44      6.92 o
   4   4  23        1.70        1.61      1.48 o
   5   4  23       21.94       23.61      4.95 o
  -4   5  23        1.94        4.93      2.42 o
  -3   5  23       12.82       21.96      5.29 o
  -2   5  23       21.59       38.96      5.74 o
  -1   5  23       27.25       30.17      4.96 o
   0   5  23       11.84        8.00      1.54 o
   1   5  23       26.95       24.64      4.01 o
   2   5  23       21.59       23.99      4.57 o
  -3   6  23       51.63       64.04      7.56 o
  -2   6  23       18.41       23.57      4.72 o
  -1   6  23        3.33        5.14      2.96 o
   0   6  23        0.46        1.78      2.07 o
   1   6  23        3.36        4.68      2.91 o
   2   6  23       18.46       17.51      3.40 o
   3   6  23       51.73       50.97      5.82 o
   0   7  23        5.16        6.49      2.77 o
  -3  -6  24       14.00       21.69      3.37 o
  -2  -6  24        6.95        8.73      2.25 o
  -1  -6  24       49.94       53.41      4.57 o
   0  -6  24       11.47        9.21      2.78 o
  -4  -5  24        3.98        2.09      1.52 o
  -3  -5  24      225.35      229.64     13.11 o
  -2  -5  24       35.85       35.30      3.50 o
  -1  -5  24       41.00       38.96      3.56 o
   0  -5  24        0.31       -0.59      2.02 o
   4  -5  24        3.97        1.69      1.11 o
  -5  -4  24        5.82        7.37      2.06 o
  -4  -4  24       29.81       31.08      3.28 o
  -3  -4  24       65.83       67.94      4.88 o
  -2  -4  24      181.37      173.99      7.13 o
  -1  -4  24      161.35      156.82      6.60 o
   0  -4  24        0.99        0.95      1.38 o
   2  -4  24      181.69      167.36      7.83 o
   3  -4  24       65.80       69.48      8.64 o
   4  -4  24       29.83       32.11      3.34 o
   5  -4  24        5.89        8.98      2.11 o
  -5  -3  24        5.43       10.51      2.11 o
  -4  -3  24       58.75       58.18      6.76 o
  -3  -3  24      292.85      295.92      8.82 o
  -2  -3  24       26.77       20.12      2.50 o
  -1  -3  24        3.49        1.89      1.37 o
   0  -3  24      409.76      395.18     13.32 o
   1  -3  24        3.53        4.34      1.47 o
   2  -3  24       26.48       28.60      3.52 o
   3  -3  24      293.51      311.60     10.29 o
   4  -3  24       58.59       55.67      4.23 o
   5  -3  24        5.35       10.53      2.26 o
  -6  -2  24        0.77        0.60      1.84 o
  -5  -2  24       14.39       14.46      2.10 o
  -4  -2  24        1.12       -0.56      0.85 o
  -3  -2  24      103.29      102.99      7.43 o
  -2  -2  24       51.03       48.89      4.89 o
  -1  -2  24       55.43       52.72      4.69 o
   0  -2  24      138.13      139.17      3.89 o
   1  -2  24       55.35       52.06      3.11 o
   2  -2  24       50.81       54.02      3.56 o
   3  -2  24      103.81      101.36      5.83 o
   4  -2  24        1.14        2.51      1.34 o
   5  -2  24       14.60       15.91      2.43 o
   6  -2  24        0.77        1.13      1.45 o
  -5  -1  24       39.58       36.74      5.11 o
  -4  -1  24       28.08       25.18      2.30 o
  -3  -1  24      740.85      710.13     23.98 o
  -2  -1  24      430.34      396.49     12.49 o
  -1  -1  24       59.03       65.35      4.75 o
   0  -1  24       61.00       58.83      2.31 o
   1  -1  24       58.90       63.83      3.36 o
   2  -1  24      432.28      412.14     14.60 o
   3  -1  24      740.47      714.95     19.74 o
   4  -1  24       28.35       31.34      4.64 o
   5  -1  24       39.65       42.45      5.43 o
   6  -1  24       10.14        9.26      2.99 o
  -4   0  24       69.37       75.63      3.83 o
  -3   0  24       39.14       29.44      4.93 o
  -2   0  24       49.81       47.99      3.02 o
  -1   0  24      217.70      233.49      4.50 o
   0   0  24        6.15        2.79      1.63 o
   1   0  24      217.86      228.81      5.56 o
   2   0  24       49.76       47.67      5.02 o
   3   0  24       38.63       46.48      6.06 o
   4   0  24       69.45       73.93      6.74 o
   5   0  24       32.09       39.02      5.20 o
   6   0  24        1.28        1.44      2.01 o
  -5   1  24       39.72       43.15      4.83 o
  -4   1  24       28.17       34.33      4.14 o
  -3   1  24      740.32      689.58     13.75 o
  -2   1  24      430.20      399.09     11.25 o
  -1   1  24       59.06       60.46      3.00 o
   0   1  24       61.00       59.37      4.79 o
   1   1  24       58.86       59.55      3.88 o
   2   1  24      432.42      412.41     14.37 o
   3   1  24      741.00      680.82     19.48 o
   4   1  24       28.26       26.57      4.28 o
   5   1  24       39.50       41.67      5.67 o
   6   1  24       10.14       10.81      2.96 o
  -5   2  24       14.43       10.75      2.72 o
  -4   2  24        1.12        3.66      2.33 o
  -3   2  24      103.35      106.87      4.25 o
  -2   2  24       51.02       49.04      4.08 o
  -1   2  24       55.39       57.47      4.73 o
   0   2  24      138.13      149.18      8.05 o
   1   2  24       55.39       56.99      5.46 o
   3   2  24      103.75      117.35      8.37 o
   4   2  24        1.13        1.79      2.16 o
   5   2  24       14.56       11.43      3.15 o
   6   2  24        0.77       -0.35      1.99 o
  -5   3  24        5.39        8.39      3.12 o
  -4   3  24       58.70       58.88      6.32 o
  -3   3  24      292.74      311.03     13.46 o
  -2   3  24       26.75       26.78      7.72 o
  -1   3  24        3.52        4.09      2.01 o
   0   3  24      409.75      404.52     13.45 o
   1   3  24        3.51        4.27      2.14 o
   3   3  24      293.62      320.68     14.22 o
   4   3  24       58.64       50.27      6.15 o
   5   3  24        5.39        5.74      2.97 o
  -5   4  24        5.82        6.23      2.74 o
  -4   4  24       29.83       30.69      4.78 o
  -3   4  24       65.80       73.23      7.00 o
  -2   4  24      181.34      189.25     11.04 o
  -1   4  24      161.33      172.54      6.52 o
   0   4  24        0.99        4.80      2.73 o
   1   4  24      161.42      168.18      9.75 o
   2   4  24      181.72      189.85     10.84 o
   3   4  24       65.83       72.14      7.24 o
   4   4  24       29.80       28.96      5.06 o
   5   4  24        5.90        5.76      2.90 o
  -4   5  24        3.98        4.89      2.90 o
  -3   5  24      225.46      247.02     13.69 o
  -2   5  24       35.92       41.97      5.68 o
  -1   5  24       40.95       41.64      5.28 o
   0   5  24        0.31       -0.84      1.10 o
   1   5  24       41.35       42.30      5.31 o
   2   5  24       35.99       38.38      5.50 o
   3   5  24      225.98      247.10     13.90 o
   4   5  24        3.97        6.30      2.90 o
  -3   6  24       14.00       32.24      6.20 o
  -2   6  24        6.96       12.11      3.78 o
  -1   6  24       50.01       62.21      7.02 o
   0   6  24       11.47       11.51      3.26 o
   1   6  24       50.05       53.27      6.24 o
   2   6  24        6.97        8.61      2.90 o
   3   6  24       13.95       16.27      3.60 o
  -2  -6  25        7.11       10.71      2.54 o
  -1  -6  25        7.03       10.12      3.18 o
   0  -6  25        0.50        2.62      2.28 o
  -4  -5  25        2.38        0.11      1.22 o
  -3  -5  25       18.38       16.21      3.00 o
  -2  -5  25       19.72       15.67      2.44 o
  -1  -5  25        6.55        5.26      2.18 o
   0  -5  25        1.65        1.36      1.62 o
   3  -5  25       18.55       24.64      5.35 o
   4  -5  25        2.35        1.26      1.21 o
  -5  -4  25       31.21       27.66      3.34 o
  -4  -4  25       18.88       24.81      5.21 o
  -3  -4  25        9.54        8.83      2.01 o
  -2  -4  25       29.62       30.94      3.14 o
  -1  -4  25       45.63       45.57      5.30 o
   0  -4  25      113.85      112.30      7.95 o
   3  -4  25        9.60        7.74      1.98 o
   4  -4  25       18.92       27.69      3.21 o
   5  -4  25       31.41       27.93      3.32 o
  -5  -3  25       29.31       28.80      3.20 o
  -4  -3  25       45.17       47.27      3.74 o
  -3  -3  25       91.46       79.15      4.78 o
  -2  -3  25      147.56      149.53      6.05 o
  -1  -3  25       76.39       76.68      6.22 o
   0  -3  25       35.56       45.85      4.97 o
   1  -3  25       76.32       68.22      4.17 o
   2  -3  25      147.17      154.41      7.81 o
   3  -3  25       92.20       88.47      5.07 o
   4  -3  25       45.18       47.70      4.03 o
   5  -3  25       29.31       28.23      3.41 o
  -6  -2  25       27.65       24.32      4.73 o
  -5  -2  25        7.34        8.65      2.70 o
  -4  -2  25       21.31       24.03      2.63 o
  -3  -2  25       14.19       12.03      2.11 o
  -2  -2  25      130.99      120.84      5.00 o
  -1  -2  25      216.20      206.70      9.13 o
   0  -2  25      254.41      267.91      5.44 o
   1  -2  25      215.57      219.29      9.19 o
   2  -2  25      130.85      128.51      5.24 o
   3  -2  25       14.34       10.13      3.51 o
   4  -2  25       21.42       20.06      2.51 o
   5  -2  25        7.28        8.89      2.00 o
   6  -2  25       27.76       26.91      3.43 o
  -5  -1  25        8.29        6.09      2.43 o
  -4  -1  25       89.80       72.42      6.68 o
  -3  -1  25       92.84       94.35      4.30 o
  -2  -1  25      367.15      332.65     11.80 o
  -1  -1  25      151.18      158.14      7.44 o
   0  -1  25        1.66        1.75      1.07 o
   1  -1  25      150.82      155.38      5.32 o
   2  -1  25      366.91      380.32     14.25 o
   3  -1  25       92.43      128.05      9.15 o
   4  -1  25       89.56       98.02      7.89 o
   5  -1  25        8.37        8.17      2.51 o
   6  -1  25        8.14        4.49      2.70 o
  -4   0  25        8.89        6.24      2.05 o
  -3   0  25        6.33        7.54      1.99 o
  -2   0  25        2.72       10.71      2.17 o
  -1   0  25      160.13      148.48      5.13 o
   0   0  25        1.34        0.87      0.70 o
   1   0  25      159.85      151.21      4.59 o
   4   0  25        8.79       11.44      3.07 o
   5   0  25        3.94        6.28      2.73 o
   6   0  25        1.48        1.78      1.37 o
  -5   1  25        8.29        6.27      2.24 o
  -4   1  25       89.56      102.32      7.09 o
  -3   1  25       92.70      107.45      5.91 o
  -2   1  25      367.49      364.12     11.06 o
  -1   1  25      151.17      153.22      4.81 o
   0   1  25        1.66        2.07      2.31 o
   1   1  25      150.83      158.63      8.59 o
   2   1  25      366.57      376.46     13.97 o
   4   1  25       89.80       92.51      7.72 o
   5   1  25        8.37        7.43      2.72 o
   6   1  25        8.14        6.79      3.34 o
  -5   2  25        7.33       10.02      2.73 o
  -4   2  25       21.30       26.41      4.15 o
  -3   2  25       14.19       10.25      2.96 o
  -2   2  25      130.95      129.30      6.53 o
  -1   2  25      215.91      211.31      9.00 o
   0   2  25      254.42      276.30     10.91 o
   1   2  25      215.86      232.60     10.64 o
   2   2  25      130.88      117.08      8.04 o
   3   2  25       14.34       15.43      3.62 o
   4   2  25       21.43       19.68      3.93 o
   5   2  25        7.29        6.65      2.43 o
   6   2  25       27.77       24.24      4.66 o
  -5   3  25       29.36       27.45      4.63 o
  -4   3  25       45.12       51.11      5.93 o
  -2   3  25      147.60      154.46      5.72 o
  -1   3  25       76.46       77.58      5.77 o
   0   3  25       35.56       42.31      5.21 o
   1   3  25       76.25       86.95      7.00 o
   2   3  25      147.12      140.44      9.21 o
   3   3  25       92.21       92.03      8.11 o
   4   3  25       45.23       49.00      6.20 o
   5   3  25       29.26       30.90      5.45 o
  -5   4  25       31.17       30.54      5.04 o
  -4   4  25       18.92       20.29      4.36 o
  -3   4  25        9.50       12.78      3.81 o
  -2   4  25       29.61       38.59      5.48 o
  -1   4  25       45.67       48.80      8.02 o
   0   4  25      113.85      115.76      7.70 o
   1   4  25       45.65       49.05      5.54 o
   2   4  25       29.70       30.28      4.88 o
   3   4  25        9.64        7.84      3.43 o
   4   4  25       18.89       26.29      4.99 o
   5   4  25       31.45       31.92      5.61 o
  -4   5  25        2.35        2.12      2.20 o
  -3   5  25       18.36       22.79      5.68 o
  -2   5  25       19.73       23.15      4.64 o
  -1   5  25        6.54        5.14      2.50 o
   0   5  25        1.65        0.40      1.36 o
   1   5  25        6.56        6.60      2.63 o
   2   5  25       19.52       20.02      4.14 o
   3   5  25       18.57       13.57      4.72 o
   4   5  25        2.37        2.39      2.39 o
  -2   6  25        7.11       11.09      3.73 o
  -1   6  25        7.04       19.63      4.60 o
   0   6  25        0.50       -1.26      1.53 o
   1   6  25        7.05       11.11      3.31 o
   2   6  25        7.14       11.00      3.20 o
  -2  -6  26       32.82       28.30      3.53 o
  -1  -6  26       19.24       24.71      4.62 o
   0  -6  26        1.11        0.76      1.94 o
  -4  -5  26        5.09        4.77      1.73 o
  -3  -5  26       93.20       98.82      8.76 o
  -2  -5  26       12.09        6.04      1.88 o
  -1  -5  26        5.07        2.07      1.66 o
   0  -5  26        7.24        7.06      2.73 o
   3  -5  26       93.30      106.67      9.58 o
   4  -5  26        5.08        2.67      2.45 o
  -4  -4  26       19.84       17.79      2.64 o
  -3  -4  26       35.55       31.61      3.37 o
  -2  -4  26       15.49       12.14      2.08 o
  -1  -4  26       12.99       11.15      2.96 o
   0  -4  26       51.42       47.84      5.45 o
   3  -4  26       35.80       33.16      3.21 o
   4  -4  26       19.92       19.21      2.72 o
  -5  -3  26       51.92       53.06      4.26 o
  -4  -3  26       15.72       15.45      2.27 o
  -3  -3  26      138.92      143.30      6.29 o
  -2  -3  26      101.56       94.93      4.92 o
  -1  -3  26      164.96      151.85      8.80 o
   0  -3  26      122.24      103.69      7.13 o
   2  -3  26      102.18       98.22      4.83 o
   3  -3  26      138.78      151.60      6.56 o
   4  -3  26       15.74       15.60      2.44 o
   5  -3  26       52.10       51.14      4.51 o
  -6  -2  26       45.34       42.86      6.27 o
  -5  -2  26       26.45       22.01      4.36 o
  -4  -2  26       41.66       39.43      3.25 o
  -3  -2  26       22.56       22.72      2.54 o
  -2  -2  26       13.15       12.80      2.90 o
  -1  -2  26       54.74       52.40      4.82 o
   0  -2  26       62.47       49.58      4.72 o
   1  -2  26       55.05       54.07      3.64 o
   2  -2  26       13.31       10.05      1.69 o
   3  -2  26       22.67       18.23      2.26 o
   4  -2  26       41.91       40.76      3.60 o
   5  -2  26       26.69       27.60      3.23 o
   6  -2  26       45.57       53.69      4.74 o
  -5  -1  26       12.66       11.73      3.21 o
  -4  -1  26       23.94       20.74      3.82 o
  -3  -1  26      379.47      381.96     10.26 o
  -2  -1  26       98.56       94.42      6.40 o
  -1  -1  26       97.27      104.35      4.64 o
   0  -1  26       59.61       63.70      3.51 o
   1  -1  26       97.18       98.86      4.34 o
   2  -1  26       99.45      112.95      8.05 o
   3  -1  26      380.37      376.81     15.13 o
   4  -1  26       23.93       22.94      4.16 o
   5  -1  26       12.79       10.41      3.30 o
   6  -1  26       17.47       15.92      3.62 o
  -4   0  26       26.59       23.40      3.25 o
  -3   0  26      125.99      136.24      5.29 o
  -2   0  26      699.11      666.12     14.40 o
  -1   0  26       53.19       54.40      3.14 o
   0   0  26       89.83       90.07      3.78 o
   1   0  26       53.07       52.95      2.81 o
   2   0  26      700.20      700.24     10.07 o
   3   0  26      126.36      128.75      8.74 o
   4   0  26       26.46       23.74      3.99 o
   5   0  26       14.12       13.47      3.51 o
   6   0  26        5.80        7.02      2.99 o
  -5   1  26       12.72       12.54      2.79 o
  -4   1  26       23.96       27.05      3.91 o
  -3   1  26      379.61      382.18     10.92 o
  -2   1  26       98.60       98.79      6.05 o
  -1   1  26       97.05       99.07      4.01 o
   0   1  26       59.61       69.89      2.92 o
   1   1  26       97.40      101.01      7.11 o
   2   1  26       99.40      110.39      7.85 o
   3   1  26      380.23      375.81     14.92 o
   4   1  26       23.91       24.26      4.23 o
   5   1  26       12.74       11.71      3.19 o
   6   1  26       17.49       20.57      4.23 o
  -5   2  26       26.52       31.54      4.42 o
  -4   2  26       41.80       44.48      5.10 o
  -3   2  26       22.52       25.73      3.98 o
  -2   2  26       13.17        9.36      2.10 o
  -1   2  26       54.71       55.53      4.89 o
   0   2  26       62.47       55.05      5.12 o
   1   2  26       55.08       60.31      5.80 o
   2   2  26       13.28       12.75      3.36 o
   3   2  26       22.71       23.14      4.17 o
   4   2  26       41.76       41.24      5.53 o
   5   2  26       26.62       31.30      5.02 o
   6   2  26       45.62       49.11      6.67 o
  -5   3  26       51.95       52.04      6.11 o
  -4   3  26       15.71       22.23      4.23 o
  -3   3  26      138.88      152.29      9.76 o
  -2   3  26      101.50       98.28      5.87 o
  -1   3  26      164.99      170.30      8.51 o
   0   3  26      122.24      120.73      7.67 o
   1   3  26      164.59      163.32      9.64 o
   2   3  26      102.25      113.38      8.37 o
   3   3  26      138.82      148.20     10.01 o
   4   3  26       15.76       14.63      3.85 o
   5   3  26       52.08       57.33      7.11 o
  -4   4  26       19.86       18.18      3.85 o
  -3   4  26       35.55       31.58      5.09 o
  -2   4  26       15.47       14.07      3.10 o
  -1   4  26       12.97       13.69      2.06 o
   0   4  26       51.42       52.07      5.46 o
   1   4  26       13.09       13.41      3.37 o
   2   4  26       15.52       19.07      3.76 o
   3   4  26       35.80       29.14      4.54 o
   4   4  26       19.91       20.86      4.49 o
  -4   5  26        5.10        4.55      2.83 o
  -3   5  26       93.15       96.73      8.75 o
  -2   5  26       12.07       12.55      3.70 o
  -1   5  26        5.10        3.36      1.66 o
   0   5  26        7.24        8.94      2.32 o
   1   5  26        5.06        6.07      2.56 o
   3   5  26       93.35       90.49      8.87 o
   4   5  26        5.07        7.28      3.26 o
  -2   6  26       32.81       37.58      5.95 o
  -1   6  26       19.23       21.84      4.64 o
   0   6  26        1.11        2.68      2.30 o
   1   6  26       19.34       19.30      3.87 o
   2   6  26       32.89       31.79      4.95 o
  -1  -6  27        4.04        3.45      2.35 o
   0  -6  27        0.60        2.19      2.32 o
  -3  -5  27        3.62        2.00      1.58 o
  -2  -5  27       55.10       56.43      4.55 o
  -1  -5  27       15.26       14.26      3.43 o
   0  -5  27       26.01       27.55      4.57 o
   3  -5  27        3.63        7.03      3.58 o
  -4  -4  27        4.63        6.84      1.81 o
  -3  -4  27       17.55       16.17      2.36 o
  -2  -4  27       11.43       11.75      1.94 o
  -1  -4  27       11.82       12.24      2.88 o
   0  -4  27       20.45       21.32      3.81 o
   3  -4  27       17.62       18.48      4.31 o
   4  -4  27        4.66        6.86      1.81 o
  -5  -3  27        5.43        6.88      3.20 o
  -4  -3  27       16.60       18.17      2.49 o
  -3  -3  27        6.18        2.27      1.35 o
  -2  -3  27       24.80       20.08      2.38 o
  -1  -3  27       62.26       57.85      5.63 o
   0  -3  27        8.43        6.21      2.15 o
   2  -3  27       24.86       24.00      2.58 o
   3  -3  27        6.15        6.10      2.03 o
   4  -3  27       16.58       14.73      2.53 o
   5  -3  27        5.41        7.68      2.12 o
  -5  -2  27        6.70        6.11      2.73 o
  -4  -2  27       13.73        9.29      2.77 o
  -3  -2  27        1.17        2.03      0.99 o
  -2  -2  27       20.68       19.48      3.22 o
  -1  -2  27       54.10       56.01      5.01 o
   0  -2  27        7.39        5.05      1.78 o
   1  -2  27       54.36       56.90      2.95 o
   2  -2  27       20.75       20.54      2.22 o
   3  -2  27        1.17        0.77      1.07 o
   4  -2  27       13.79       12.01      2.02 o
   5  -2  27        6.80        4.67      1.60 o
  -5  -1  27       24.76       15.08      3.71 o
  -4  -1  27       10.14        8.14      2.44 o
  -3  -1  27       93.81       85.14      4.11 o
  -2  -1  27       56.44       55.34      4.93 o
  -1  -1  27      102.95       90.59      7.29 o
   0  -1  27       46.27       46.24      3.09 o
   1  -1  27      103.29       83.58      4.06 o
   2  -1  27       56.00       51.09      5.61 o
   3  -1  27       94.69      112.19      8.61 o
   4  -1  27       10.09       15.20      3.53 o
   5  -1  27       24.91       21.85      4.26 o
   6  -1  27        4.76        3.59      2.33 o
  -4   0  27        2.14        3.55      1.99 o
  -3   0  27      107.60      122.97      5.77 o
  -2   0  27       31.26       48.02      3.48 o
  -1   0  27        9.64        9.07      2.01 o
   0   0  27        7.75        5.85      1.26 o
   1   0  27        9.76        9.78      1.41 o
   2   0  27       31.01       49.65      5.77 o
   3   0  27      107.46      127.37      8.97 o
   4   0  27        2.15        0.79      1.68 o
   5   0  27       61.92       76.15      7.71 o
   6   0  27       58.07       45.65      6.23 o
  -5   1  27       24.76       28.61      4.40 o
  -4   1  27       10.17        7.74      2.44 o
  -3   1  27       93.86       97.57      5.93 o
  -2   1  27       56.33       51.45      4.40 o
  -1   1  27      102.90       89.39      6.19 o
   0   1  27       46.27       43.60      4.62 o
   1   1  27      103.34       91.81      6.97 o
   2   1  27       56.11       57.92      5.78 o
   3   1  27       94.64      101.64      8.25 o
   4   1  27       10.06        9.18      2.44 o
   5   1  27       24.91       27.06      4.89 o
   6   1  27        4.78        2.07      1.84 o
  -5   2  27        6.76        9.34      2.73 o
  -4   2  27       13.69       11.29      3.02 o
  -3   2  27        1.16        2.80      1.85 o
  -2   2  27       20.73       20.45      2.81 o
  -1   2  27       54.02       58.49      4.99 o
   0   2  27        7.39        3.44      1.75 o
   1   2  27       54.44       58.60      5.65 o
   2   2  27       20.70       18.13      3.52 o
   3   2  27        1.18        4.64      2.14 o
   4   2  27       13.83       18.69      3.99 o
   5   2  27        6.75        5.34      2.73 o
  -5   3  27        5.42       10.42      3.22 o
  -4   3  27       16.52       16.52      3.76 o
  -3   3  27        6.18       12.14      3.84 o
  -2   3  27       24.89       22.57      3.12 o
  -1   3  27       62.33       57.55      5.36 o
   0   3  27        8.43       11.11      3.12 o
   1   3  27       61.90       63.30      6.25 o
   2   3  27       24.77       28.23      4.64 o
   3   3  27        6.15        4.88      3.00 o
   4   3  27       16.65       19.73      4.12 o
   5   3  27        5.41       10.22      3.36 o
  -4   4  27        4.63        6.78      2.90 o
  -3   4  27       17.57       23.19      4.38 o
  -2   4  27       11.42        8.98      2.77 o
  -1   4  27       11.75       12.28      2.44 o
   0   4  27       20.45       24.17      3.75 o
   1   4  27       11.78       12.74      2.97 o
   2   4  27       11.52       12.68      3.05 o
   3   4  27       17.59       21.34      4.09 o
   4   4  27        4.66        3.42      2.26 o
  -3   5  27        3.61        7.57      3.52 o
  -2   5  27       55.22       65.91      7.35 o
  -1   5  27       15.30       21.88      3.95 o
   0   5  27       26.01       23.46      2.96 o
   1   5  27       15.20       14.45      3.39 o
   2   5  27       55.07       53.46      6.51 o
   3   5  27        3.64        5.63      3.12 o
  -1   6  27        4.03        7.73      3.47 o
   0   6  27        0.60        1.38      1.82 o
   1   6  27        3.99       11.56      3.65 o
  -1  -6  28       18.93       20.15      4.42 o
   0  -6  28        5.58        7.62      2.62 o
   1  -6  28       18.93       16.60      3.82 o
  -3  -5  28        7.50        7.92      1.95 o
  -2  -5  28       36.51       39.62      3.80 o
  -1  -5  28        9.72       14.19      3.52 o
   0  -5  28       11.54       15.75      3.60 o
   1  -5  28        9.71       11.74      3.34 o
   3  -5  28        7.51       11.07      3.76 o
  -4  -4  28        1.27        2.38      1.81 o
  -3  -4  28        4.10        0.73      1.02 o
  -2  -4  28        2.76        1.62      1.80 o
  -1  -4  28        4.35        4.09      2.11 o
   0  -4  28        2.79        3.59      2.30 o
   1  -4  28        4.33        3.69      2.06 o
   2  -4  28        2.75       -1.62      1.62 o
   3  -4  28        4.12        5.34      2.98 o
   4  -4  28        1.29        1.40      1.75 o
  -5  -3  28       21.11       16.85      4.10 o
  -4  -3  28       23.23       20.59      4.18 o
  -3  -3  28       68.05       61.87      4.76 o
  -2  -3  28       15.69        9.91      2.50 o
  -1  -3  28       49.48       52.22      5.33 o
   0  -3  28      101.07       91.38      6.83 o
   1  -3  28       49.37       54.37      5.17 o
   2  -3  28       15.81       16.69      3.60 o
   3  -3  28       67.87       69.33      4.53 o
   4  -3  28       23.33       22.38      2.87 o
   5  -3  28       21.23       23.06      3.19 o
  -5  -2  28        8.99        6.76      2.34 o
  -4  -2  28        8.45        6.88      2.38 o
  -3  -2  28       28.24       31.53      3.69 o
  -2  -2  28       24.26       21.51      3.47 o
  -1  -2  28       30.27       29.79      3.87 o
   0  -2  28        1.29        2.25      1.08 o
   1  -2  28       30.35       27.87      2.68 o
   2  -2  28       24.13       23.21      2.43 o
   3  -2  28       28.25       23.51      2.57 o
   4  -2  28        8.54        5.60      1.59 o
   5  -2  28        8.95        7.80      2.00 o
  -5  -1  28       80.29       76.11      7.62 o
  -4  -1  28        4.05        3.64      2.09 o
  -3  -1  28      150.36      161.16      9.35 o
  -2  -1  28        2.22        3.07      1.20 o
  -1  -1  28       88.81       84.47      4.36 o
   0  -1  28        1.56        3.55      0.97 o
   1  -1  28       88.66       87.61      4.21 o
   2  -1  28        2.22        3.93      2.42 o
   3  -1  28      150.44      159.09     10.32 o
   4  -1  28        4.04        7.25      2.77 o
   5  -1  28       80.55       78.47      7.82 o
  -3   0  28       68.80       63.59      3.84 o
  -2   0  28        8.11        4.87      1.21 o
  -1   0  28       67.63       53.55      3.23 o
   0   0  28      277.24      205.89      5.94 o
   1   0  28       67.74       49.02      5.28 o
   2   0  28        8.09        8.06      2.52 o
   3   0  28       69.36       60.23      6.33 o
   4   0  28       31.96       25.75      4.39 o
   5   0  28        4.16        1.55      1.62 o
  -4   1  28        4.06        1.80      1.69 o
  -3   1  28      150.42      157.00      7.46 o
  -2   1  28        2.21        1.13      1.02 o
  -1   1  28       88.82       89.87      6.36 o
   0   1  28        1.56        3.13      1.73 o
   1   1  28       88.64       90.81      6.94 o
   2   1  28        2.24        4.16      2.03 o
   3   1  28      150.38      152.61      9.91 o
   4   1  28        4.03        2.88      2.03 o
   5   1  28       80.64       83.61      8.14 o
  -5   2  28        9.00       11.52      2.87 o
  -4   2  28        8.44        7.65      2.27 o
  -3   2  28       28.22       30.16      4.33 o
  -2   2  28       24.17       22.04      2.88 o
  -1   2  28       30.25       26.30      3.43 o
   0   2  28        1.29        1.12      1.08 o
   1   2  28       30.37       34.02      4.46 o
   2   2  28       24.22       17.87      3.38 o
   3   2  28       28.27       31.15      4.66 o
   4   2  28        8.56       11.76      3.42 o
   5   2  28        8.94       12.11      3.43 o
  -5   3  28       21.12       18.54      3.90 o
  -4   3  28       23.24       26.05      4.38 o
  -3   3  28       68.04       66.23      6.63 o
  -1   3  28       49.45       58.37      5.42 o
   0   3  28      101.07       87.53      6.90 o
   1   3  28       49.40       54.72      5.74 o
   2   3  28       15.82       19.65      3.85 o
   3   3  28       67.88       64.58      6.80 o
   4   3  28       23.33       25.40      4.80 o
   5   3  28       21.22       19.70      4.32 o
  -4   4  28        1.28        3.79      2.96 o
  -3   4  28        4.08        2.63      1.98 o
  -2   4  28        2.77        3.83      2.12 o
  -1   4  28        4.36        2.05      1.46 o
   0   4  28        2.79        7.13      2.84 o
   1   4  28        4.32        5.64      2.30 o
   2   4  28        2.75        1.80      2.32 o
   3   4  28        4.13        4.97      2.48 o
   4   4  28        1.28        2.29      2.59 o
  -3   5  28        7.50        9.42      3.54 o
  -2   5  28       36.44       47.43      6.27 o
  -1   5  28        9.74       10.40      3.20 o
   0   5  28       11.54       16.61      2.62 o
   1   5  28        9.68        8.89      3.09 o
   2   5  28       36.70       46.79      6.27 o
   3   5  28        7.51        7.27      3.24 o
  -1   6  28       18.91       25.33      4.93 o
   0   6  28        5.58        7.63      3.16 o
   1   6  28       18.95       20.21      4.40 o
  -3  -5  29        2.87        0.40      1.14 o
  -2  -5  29       14.04        7.81      1.77 o
  -1  -5  29       15.07       23.25      4.59 o
   0  -5  29        7.69       10.73      3.40 o
   1  -5  29       15.20       17.43      3.74 o
   3  -5  29        2.89        5.99      3.20 o
  -4  -4  29       33.03       32.32      3.56 o
  -3  -4  29        3.45        1.88      1.24 o
  -2  -4  29       33.44       32.92      4.88 o
  -1  -4  29        7.38        6.68      2.48 o
   0  -4  29       86.97       91.43      7.54 o
   1  -4  29        7.32        9.17      2.67 o
   2  -4  29       33.48       31.28      5.19 o
   3  -4  29        3.45        8.62      3.30 o
   4  -4  29       33.30       25.89      4.97 o
  -4  -3  29       11.15        9.69      3.25 o
  -3  -3  29       10.68        6.08      1.44 o
  -2  -3  29        4.92        1.76      1.41 o
  -1  -3  29        7.92        8.36      2.72 o
   0  -3  29       15.73       15.42      3.10 o
   1  -3  29        7.95        6.98      1.80 o
   2  -3  29        4.96        5.79      2.66 o
   3  -3  29       10.71       12.27      3.68 o
   4  -3  29       11.07       11.44      2.16 o
  -5  -2  29       16.58       19.32      4.28 o
  -4  -2  29        0.54        0.29      1.54 o
  -3  -2  29        7.52        6.54      1.45 o
  -2  -2  29       15.25       10.44      2.62 o
  -1  -2  29        3.03        4.70      1.87 o
   0  -2  29       24.89       27.74      2.72 o
   1  -2  29        3.07        4.87      1.93 o
   2  -2  29       15.34       12.74      1.84 o
   3  -2  29        7.50        6.49      1.55 o
   4  -2  29        0.54        1.12      2.61 o
   5  -2  29       16.66       15.84      2.53 o
  -5  -1  29       14.49       14.74      3.60 o
  -4  -1  29       23.24       20.62      3.75 o
  -3  -1  29       17.30       21.31      3.66 o
  -2  -1  29       28.62       29.02      2.72 o
  -1  -1  29       11.55        8.44      1.54 o
   0  -1  29        8.70        8.74      1.61 o
   1  -1  29       11.49       10.41      1.69 o
   2  -1  29       28.46       30.47      2.63 o
   3  -1  29       17.36       22.05      4.29 o
   4  -1  29       23.31       24.73      4.28 o
   5  -1  29       14.43       19.01      4.50 o
  -3   0  29       21.91       19.27      2.18 o
  -2   0  29        0.06        0.25      1.07 o
  -1   0  29       41.70       31.28      2.55 o
   0   0  29        3.43        4.76      1.19 o
   1   0  29       41.54       33.64      4.45 o
   2   0  29        0.06        2.35      1.51 o
   3   0  29       22.05       18.87      3.68 o
   4   0  29        2.62        0.98      1.63 o
   5   0  29        4.91        1.08      1.99 o
  -4   1  29       23.30       23.99      3.70 o
  -2   1  29       28.60       29.64      3.61 o
  -1   1  29       11.50       11.35      2.53 o
   0   1  29        8.70       12.44      2.98 o
   1   1  29       11.54        9.51      2.55 o
   2   1  29       28.48       28.22      4.33 o
   3   1  29       17.38       23.94      4.21 o
   4   1  29       23.26       19.17      3.81 o
   5   1  29       14.44       17.73      4.33 o
  -5   2  29       16.57       18.53      3.72 o
  -4   2  29        0.54        0.52      1.44 o
  -3   2  29        7.50        8.28      2.74 o
  -2   2  29       15.19       13.55      2.43 o
  -1   2  29        3.06        4.62      1.81 o
   0   2  29       24.89       24.72      3.69 o
   1   2  29        3.04        5.44      2.02 o
   2   2  29       15.40       13.96      3.09 o
   3   2  29        7.52        7.56      2.79 o
   4   2  29        0.54        0.50      1.68 o
   5   2  29       16.67       13.90      3.74 o
  -4   3  29       11.14       11.12      3.08 o
  -3   3  29       10.63       13.94      3.93 o
  -1   3  29        7.90        7.95      2.45 o
   0   3  29       15.73       18.79      3.76 o
   1   3  29        7.97        9.41      3.12 o
   2   3  29        4.94        4.60      2.37 o
   3   3  29       10.77        8.48      3.17 o
   4   3  29       11.08       13.26      3.35 o
  -4   4  29       33.03       26.41      4.62 o
  -3   4  29        3.46        0.96      1.56 o
  -2   4  29       33.46       32.86      4.80 o
  -1   4  29        7.32        6.07      2.21 o
   0   4  29       86.97      103.35      7.80 o
   1   4  29        7.38        4.22      2.29 o
   2   4  29       33.46       34.18      5.09 o
   3   4  29        3.44        0.90      1.88 o
   4   4  29       33.29       33.80      5.65 o
  -3   5  29        2.88        2.94      2.73 o
  -2   5  29       14.04       12.00      3.48 o
  -1   5  29       15.11       26.01      4.76 o
   0   5  29        7.69        6.30      1.81 o
   1   5  29       15.17       18.94      3.98 o
   2   5  29       13.95       11.96      3.51 o
  -2  -5  30        0.87        1.76      1.65 o
  -1  -5  30       14.50       18.64      4.23 o
   0  -5  30       16.89       13.31      3.13 o
   1  -5  30       14.50       14.58      3.54 o
  -3  -4  30        1.46        0.00      1.19 o
  -2  -4  30       10.49        5.90      2.44 o
  -1  -4  30       27.25       29.10      4.61 o
   0  -4  30        5.34        1.67      2.06 o
   1  -4  30       27.31       27.18      4.36 o
   2  -4  30       10.62        4.36      2.56 o
   3  -4  30        1.45       -0.38      2.07 o
  -4  -3  30        6.61        5.75      2.71 o
  -3  -3  30       65.97       67.52      4.48 o
  -2  -3  30       34.83       35.95      4.96 o
  -1  -3  30       22.03       23.45      3.81 o
   0  -3  30       91.96      100.42      7.49 o
   1  -3  30       21.93       22.25      2.66 o
   2  -3  30       34.98       42.44      5.89 o
   3  -3  30       66.10       84.34      8.38 o
   4  -3  30        6.59        4.50      2.20 o
  -5  -2  30        0.60        1.81      2.02 o
  -4  -2  30        9.44       11.17      3.14 o
  -3  -2  30        9.54       10.27      2.77 o
  -2  -2  30       14.61        9.86      2.43 o
  -1  -2  30        7.58        4.65      1.73 o
   0  -2  30       20.17       23.96      2.55 o
   1  -2  30        7.61        8.91      2.03 o
   2  -2  30       14.51       10.32      3.24 o
   3  -2  30        9.55        8.04      1.61 o
   4  -2  30        9.49       10.17      2.02 o
   5  -2  30        0.60       -0.68      1.27 o
  -5  -1  30       16.12       11.93      3.30 o
  -4  -1  30        7.39        6.02      2.11 o
  -3  -1  30        7.41        7.18      1.92 o
  -2  -1  30       63.61       64.37      4.05 o
  -1  -1  30       25.05       17.40      2.63 o
   0  -1  30      218.55      174.80      6.24 o
   1  -1  30       24.99       21.06      2.20 o
   2  -1  30       63.81       70.17      6.82 o
   3  -1  30        7.32        7.11      2.61 o
   4  -1  30        7.43        9.19      3.27 o
   5  -1  30       16.25       17.17      4.23 o
  -3   0  30        1.86        2.62      1.14 o
  -2   0  30        0.30        1.38      0.86 o
  -1   0  30        7.34        7.91      1.46 o
   0   0  30        0.24        4.31      1.88 o
   1   0  30        7.43        7.44      2.43 o
   2   0  30        0.30       -0.10      1.42 o
   3   0  30        1.87        0.10      1.69 o
   4   0  30        0.93        0.45      1.68 o
   5   0  30       16.64       16.85      4.06 o
  -4   1  30        7.40        6.92      2.51 o
  -2   1  30       63.56       64.86      5.37 o
  -1   1  30       25.08       20.95      3.40 o
   0   1  30      218.55      185.65      9.88 o
   1   1  30       24.95       20.06      3.62 o
   2   1  30       63.85       65.80      6.45 o
   3   1  30        7.36        8.99      2.85 o
   4   1  30        7.42        8.43      2.92 o
   5   1  30       16.28       12.27      3.81 o
  -5   2  30        0.61        1.18      2.17 o
  -4   2  30        9.50       12.84      2.99 o
  -2   2  30       14.56       14.20      2.61 o
  -1   2  30        7.57        6.44      2.12 o
   0   2  30       20.17       22.67      3.60 o
   1   2  30        7.63        5.08      2.13 o
   2   2  30       14.55       11.86      2.72 o
   3   2  30        9.56       10.98      2.99 o
   4   2  30        9.43        6.43      2.72 o
   5   2  30        0.60        2.21      2.43 o
  -4   3  30        6.61        5.97      2.87 o
  -3   3  30       65.95       68.69      6.72 o
  -1   3  30       22.04       20.17      3.24 o
   0   3  30       91.96      106.51      7.82 o
   1   3  30       21.93       19.07      3.67 o
   2   3  30       35.02       39.57      5.35 o
   3   3  30       66.12       72.26      7.43 o
   4   3  30        6.59        6.58      3.00 o
  -3   4  30        1.45        1.15      1.69 o
  -2   4  30       10.48        5.60      2.75 o
  -1   4  30       27.22       37.90      4.58 o
   0   4  30        5.34        3.90      2.17 o
   1   4  30       27.34       30.83      4.77 o
   2   4  30       10.62        7.83      2.85 o
   3   4  30        1.45        0.11      1.80 o
  -2   5  30        0.87        5.60      2.97 o
  -1   5  30       14.51       15.19      3.76 o
   0   5  30       16.89       16.88      2.61 o
   1   5  30       14.49       13.47      3.56 o
   2   5  30        0.86       -0.29      1.55 o
  -1  -5  31       38.53       51.73      6.53 o
   0  -5  31        8.74        5.19      2.53 o
   1  -5  31       38.68       40.66      5.63 o
  -3  -4  31        2.20        1.83      1.02 o
  -2  -4  31        2.06        2.48      1.86 o
  -1  -4  31       13.28       12.60      3.52 o
   0  -4  31        5.55        4.63      2.12 o
   1  -4  31       13.37        9.57      2.79 o
   2  -4  31        2.07        6.24      3.19 o
   3  -4  31        2.23        3.37      2.30 o
  -4  -3  31       17.76       19.51      4.28 o
  -3  -3  31       10.99       13.90      2.25 o
  -2  -3  31       12.34       12.03      3.20 o
  -1  -3  31        2.46        1.51      1.62 o
   0  -3  31       17.05       15.56      3.17 o
   1  -3  31        2.45        2.94      1.88 o
   2  -3  31       12.35       13.15      3.62 o
   3  -3  31       10.99       13.37      3.86 o
   4  -3  31       17.88       18.95      4.33 o
  -4  -2  31        5.05        1.67      1.57 o
  -3  -2  31       11.71       12.46      2.97 o
  -2  -2  31       16.68       10.25      2.47 o
  -1  -2  31       20.39       19.73      2.43 o
   0  -2  31       10.19        4.79      1.31 o
   1  -2  31       20.49       18.90      3.02 o
   2  -2  31       16.76       20.91      4.33 o
   3  -2  31       11.78       15.87      2.29 o
   4  -2  31        5.06        8.32      1.84 o
  -4  -1  31        4.94        4.84      2.17 o
  -3  -1  31       11.82       15.42      2.43 o
  -2  -1  31        1.44        3.46      1.29 o
  -1  -1  31       16.84       20.05      2.26 o
   0  -1  31        6.23        5.19      1.45 o
   1  -1  31       16.89       20.15      3.71 o
   2  -1  31        1.45        2.58      2.16 o
   3  -1  31       11.77       15.03      3.34 o
   4  -1  31        4.96        5.39      2.84 o
   5  -1  31        2.03        3.91      2.61 o
  -3   0  31        0.18        0.64      0.83 o
  -2   0  31        0.00        0.32      0.90 o
  -1   0  31       73.68       69.08      6.07 o
   0   0  31        1.28       -1.30      1.33 o
   1   0  31       73.51       70.24      6.54 o
   2   0  31        0.00        1.01      1.79 o
   3   0  31        0.18        2.76      1.87 o
   4   0  31       21.55       16.67      3.83 o
   5   0  31        0.69       -1.03      2.20 o
  -4   1  31        4.92        6.95      2.52 o
  -2   1  31        1.44        2.61      1.55 o
  -1   1  31       16.80       21.98      3.53 o
   1   1  31       16.94       25.25      4.03 o
   2   1  31        1.45        5.65      2.55 o
   3   1  31       11.76       14.01      3.25 o
   4   1  31        4.97        6.38      2.67 o
   5   1  31        2.04        7.17      3.39 o
  -4   2  31        5.06        7.90      2.66 o
  -2   2  31       16.69       17.43      2.96 o
  -1   2  31       20.46       16.34      2.98 o
   0   2  31       10.19        7.08      2.41 o
   1   2  31       20.42       19.05      3.55 o
   2   2  31       16.74       18.81      3.65 o
   3   2  31       11.79       16.76      3.87 o
   4   2  31        5.05        7.72      2.74 o
  -4   3  31       17.77       17.25      3.91 o
  -3   3  31       11.00       13.36      3.68 o
  -1   3  31        2.47        1.85      1.39 o
   0   3  31       17.05       15.09      3.47 o
   1   3  31        2.44       -0.17      1.54 o
   2   3  31       12.39       18.34      3.95 o
   3   3  31       10.98       13.78      3.78 o
   4   3  31       17.86       15.85      4.03 o
  -3   4  31        2.21        1.71      2.05 o
  -2   4  31        2.05        0.53      1.86 o
   0   4  31        5.55        5.21      2.30 o
   1   4  31       13.42       15.09      3.59 o
   2   4  31        2.09        5.68      2.69 o
   3   4  31        2.21        3.48      1.72 o
  -1   5  31       38.46       41.95      5.93 o
   0   5  31        8.74        6.29      1.78 o
   1   5  31       38.76       51.20      6.43 o
   0  -5  32        5.37        5.43      2.43 o
  -3  -4  32       37.48       32.62      3.48 o
  -2  -4  32        1.71        0.44      1.59 o
  -1  -4  32       14.75       14.57      3.47 o
   0  -4  32        3.11        2.96      2.08 o
   1  -4  32       14.89       12.61      3.36 o
   2  -4  32        1.71        0.66      2.01 o
   3  -4  32       37.61       38.99      6.12 o
  -3  -3  32        5.59        7.80      2.77 o
  -2  -3  32       25.41       26.04      4.39 o
  -1  -3  32        1.26        2.32      1.96 o
   0  -3  32        8.02        9.09      2.71 o
   1  -3  32        1.25        0.54      1.68 o
   2  -3  32       25.30       33.13      5.21 o
   3  -3  32        5.61        6.51      2.84 o
  -4  -2  32        7.50        9.30      2.92 o
  -3  -2  32       10.90       13.25      3.48 o
  -2  -2  32        5.35       -1.04      1.57 o
  -1  -2  32        6.44        7.07      1.61 o
   0  -2  32        5.79        4.20      1.32 o
   1  -2  32        6.50        8.30      1.74 o
   2  -2  32        5.32        6.37      2.57 o
   3  -2  32       10.96        9.03      2.87 o
   4  -2  32        7.56        8.05      2.78 o
  -4  -1  32        5.81        7.30      2.37 o
  -3  -1  32       14.53       15.93      2.25 o
  -2  -1  32        3.22        3.51      1.31 o
  -1  -1  32        5.19        2.72      1.87 o
   0  -1  32       50.17       50.42      5.70 o
   1  -1  32        5.13        3.25      1.76 o
   2  -1  32        3.21        6.32      2.54 o
   3  -1  32       14.56       18.20      3.67 o
   4  -1  32        5.81       11.88      3.36 o
  -3   0  32        1.80       -0.45      0.85 o
  -2   0  32        4.83        6.35      2.23 o
  -1   0  32        9.82       11.81      2.72 o
   0   0  32       14.48       16.22      3.15 o
   1   0  32        9.69        9.59      2.77 o
   2   0  32        4.89        5.19      2.81 o
   3   0  32        1.79       -2.01      2.01 o
   4   0  32        0.63        4.32      2.04 o
  -4   1  32        5.82        8.83      2.63 o
  -2   1  32        3.21        3.74      1.60 o
  -1   1  32        5.19        2.75      1.72 o
   0   1  32       50.17       46.14      5.22 o
   1   1  32        5.13        4.01      1.93 o
   2   1  32        3.22        4.85      2.16 o
   3   1  32       14.56       18.35      3.89 o
   4   1  32        5.81        8.38      3.04 o
  -4   2  32        7.51        7.63      2.57 o
  -1   2  32        6.42       10.04      2.63 o
   0   2  32        5.79        2.89      1.82 o
   1   2  32        6.52        9.80      2.83 o
   2   2  32        5.30        4.48      2.35 o
   3   2  32       10.93       14.71      3.53 o
   4   2  32        7.55       10.42      3.21 o
  -3   3  32        5.60        5.11      2.36 o
  -1   3  32        1.25        1.81      1.35 o
   0   3  32        8.02        9.37      2.76 o
   1   3  32        1.26        4.72      2.15 o
   2   3  32       25.34       30.22      4.71 o
   3   3  32        5.61        7.84      2.73 o
  -3   4  32       37.47       37.60      5.69 o
  -2   4  32        1.70        1.16      1.51 o
   0   4  32        3.11        1.13      1.34 o
   1   4  32       14.89       18.14      3.86 o
   2   4  32        1.71        2.13      2.21 o
   3   4  32       37.62       34.17      5.55 o
   0   5  32        5.37        4.38      1.71 o
  -2  -4  33        8.48        9.22      2.80 o
  -1  -4  33        3.29        4.79      2.12 o
   0  -4  33        2.53        2.93      2.35 o
   1  -4  33        3.32        1.93      1.64 o
   2  -4  33        8.44       10.82      2.21 o
  -3  -3  33        7.81        6.95      2.87 o
  -2  -3  33        7.18        4.68      1.96 o
  -1  -3  33       18.60       16.92      3.24 o
   0  -3  33       17.69       18.41      2.66 o
   1  -3  33       18.69       24.63      5.14 o
   2  -3  33        7.19        6.26      1.74 o
   3  -3  33        7.85        7.95      2.92 o
  -4  -2  33        2.82        1.16      1.89 o
  -3  -2  33       10.12        8.64      2.59 o
  -2  -2  33        0.95        0.50      1.44 o
  -1  -2  33       11.94       11.96      2.06 o
   0  -2  33        1.70        2.01      1.06 o
   1  -2  33       12.05       13.86      3.47 o
   2  -2  33        0.94       -0.68      1.79 o
   3  -2  33       10.00       16.41      3.84 o
   4  -2  33        2.80       -1.78      1.78 o
  -4  -1  33       13.40        6.54      2.45 o
  -3  -1  33        1.43        1.43      0.96 o
  -2  -1  33       35.76       40.87      3.45 o
  -1  -1  33       20.43       16.29      3.39 o
   0  -1  33        3.58        5.02      2.31 o
   1  -1  33       20.31       19.91      3.76 o
   2  -1  33       36.01       37.09      5.35 o
   3  -1  33        1.42        2.72      1.88 o
   4  -1  33       13.48       13.27      3.66 o
  -2   0  33        1.09        1.29      1.46 o
  -1   0  33        0.35        0.30      1.28 o
   0   0  33        1.75        1.27      1.50 o
   1   0  33        0.35       -0.17      1.21 o
   2   0  33        1.09        0.16      1.72 o
   3   0  33        6.62       11.81      3.04 o
   4   0  33        3.55       -0.33      1.52 o
  -4   1  33       13.39       16.55      3.56 o
  -2   1  33       35.81       37.11      4.38 o
  -1   1  33       20.44       17.89      3.38 o
   0   1  33        3.58        3.21      2.20 o
   1   1  33       20.30       20.22      3.93 o
   2   1  33       35.95       35.38      5.17 o
   3   1  33        1.43        2.18      2.29 o
   4   1  33       13.49       11.90      3.61 o
  -4   2  33        2.82        4.74      2.42 o
  -1   2  33       12.00        9.50      2.38 o
   0   2  33        1.70        3.97      2.11 o
   1   2  33       11.99        8.32      2.58 o
   2   2  33        0.94        0.88      1.55 o
   3   2  33        9.99       10.60      3.47 o
   4   2  33        2.80        1.77      2.14 o
  -3   3  33        7.81        9.18      2.92 o
  -1   3  33       18.58       22.96      3.65 o
   0   3  33       17.69       20.98      3.82 o
   1   3  33       18.71       20.94      4.08 o
   2   3  33        7.18        7.37      2.79 o
   3   3  33        7.85        5.45      2.37 o
  -2   4  33        8.49        6.90      2.14 o
   0   4  33        2.53        0.66      1.82 o
   1   4  33        3.30       -1.54      1.87 o
   2   4  33        8.44        5.70      2.78 o
  -1  -4  34        1.19        2.48      1.90 o
   0  -4  34        1.50        4.52      2.42 o
   1  -4  34        1.18       -0.06      1.20 o
  -3  -3  34        1.50       -0.87      1.52 o
  -2  -3  34        9.60        6.54      2.51 o
  -1  -3  34       15.44       19.08      3.64 o
   0  -3  34       28.25       28.71      3.22 o
   1  -3  34       15.54       19.29      2.62 o
   2  -3  34        9.54       12.88      3.70 o
   3  -3  34        1.50        0.26      1.89 o
  -3  -2  34       17.22       14.42      3.31 o
  -2  -2  34        2.25        0.24      1.12 o
  -1  -2  34        4.59        2.77      1.24 o
   0  -2  34       25.31       19.49      3.98 o
   1  -2  34        4.57        5.89      2.58 o
   2  -2  34        2.23        2.57      2.06 o
   3  -2  34       17.31       22.13      4.40 o
  -4  -1  34       19.14       21.42      4.32 o
  -3  -1  34        3.38        1.95      1.07 o
  -2  -1  34       17.44       15.19      3.23 o
  -1  -1  34        3.30        0.54      1.81 o
   0  -1  34       53.45       55.70      6.21 o
   1  -1  34        3.25        0.07      1.60 o
   2  -1  34       17.47       22.34      4.37 o
   3  -1  34        3.42        2.93      2.04 o
   4  -1  34       19.25       28.65      5.40 o
  -2   0  34        0.35        4.98      2.08 o
  -1   0  34        5.48        6.38      2.29 o
   0   0  34       17.48       18.98      3.48 o
   1   0  34        5.48       10.29      2.92 o
   2   0  34        0.35        1.54      1.31 o
   3   0  34       23.33       23.53      4.35 o
   4   0  34        7.58        7.10      3.17 o
  -4   1  34       19.17       26.00      4.41 o
  -2   1  34       17.45       18.07      3.31 o
  -1   1  34        3.28        2.16      1.74 o
   0   1  34       53.45       59.58      6.14 o
   1   1  34        3.27        2.31      1.56 o
   2   1  34       17.46       14.97      3.58 o
   3   1  34        3.42        2.32      1.33 o
   4   1  34       19.22       21.87      4.62 o
  -1   2  34        4.60        2.49      1.44 o
   0   2  34       25.31       22.78      3.92 o
   1   2  34        4.56        3.24      2.21 o
   2   2  34        2.23        3.76      2.60 o
   3   2  34       17.35       20.76      4.24 o
  -3   3  34        1.49        3.53      2.69 o
  -1   3  34       15.42       13.99      2.84 o
   0   3  34       28.25       23.68      4.10 o
   1   3  34       15.57       17.27      3.79 o
   2   3  34        9.54       11.79      3.33 o
   3   3  34        1.50        6.26      2.98 o
   0   4  34        1.50        2.08      1.74 o
   1   4  34        1.18       -0.06      1.60 o
   0  -4  35        0.59        5.30      2.58 o
  -2  -3  35       21.86       16.00      3.62 o
  -1  -3  35        2.22        0.28      1.35 o
   0  -3  35        4.66        5.26      2.40 o
   1  -3  35        2.23        1.17      2.12 o
   2  -3  35       21.90       21.22      4.39 o
  -3  -2  35        2.20        4.53      1.82 o
  -2  -2  35       33.26       34.50      4.17 o
  -1  -2  35        8.57        8.44      2.83 o
   0  -2  35        2.90        5.63      2.59 o
   1  -2  35        8.62        9.74      3.15 o
   2  -2  35       33.51       41.42      6.05 o
   3  -2  35        2.21        2.34      2.73 o
  -3  -1  35        4.58        1.74      1.55 o
  -2  -1  35       36.06       35.03      4.90 o
  -1  -1  35        8.55       11.44      3.03 o
   0  -1  35       17.61       19.63      3.94 o
   1  -1  35        8.65        6.03      2.32 o
   2  -1  35       36.12       37.11      5.64 o
   3  -1  35        4.53        4.33      2.50 o
  -2   0  35        1.78        0.81      1.53 o
  -1   0  35        9.00        6.96      2.36 o
   0   0  35        2.19       -0.34      1.65 o
   1   0  35        9.10        3.39      1.94 o
   2   0  35        1.80        2.81      2.04 o
   3   0  35        0.09        1.01      1.99 o
  -2   1  35       36.02       35.24      4.47 o
  -1   1  35        8.57       12.42      2.84 o
   0   1  35       17.61       21.78      4.09 o
   1   1  35        8.64       11.95      3.10 o
   2   1  35       36.16       36.13      5.36 o
   3   1  35        4.54        4.49      2.76 o
  -1   2  35        8.59        8.02      2.65 o
   0   2  35        2.90        5.28      2.27 o
   1   2  35        8.60       11.57      3.25 o
   2   2  35       33.47       37.17      5.48 o
   3   2  35        2.23        3.83      2.67 o
   0   3  35        4.66        3.72      2.22 o
   1   3  35        2.23        0.31      1.38 o
   2   3  35       21.93       20.98      4.16 o
   0   4  35        0.59        1.95      1.96 o
  -1  -3  36        6.97        7.27      2.05 o
   0  -3  36       10.28       15.07      4.08 o
   1  -3  36        6.98       11.04      3.73 o
  -2  -2  36       16.39       20.38      4.25 o
  -1  -2  36        7.75        9.59      3.09 o
   0  -2  36       14.49       13.93      3.42 o
   1  -2  36        7.74        8.62      3.03 o
   2  -2  36       16.28       17.87      4.44 o
  -2  -1  36        8.88        6.92      2.74 o
  -1  -1  36        5.96        4.96      2.55 o
   0  -1  36       27.56       28.91      4.92 o
   1  -1  36        6.01        5.72      2.68 o
   2  -1  36        8.81        8.48      3.05 o
   3  -1  36       14.93       14.60      3.89 o
  -2   0  36       19.95       25.34      4.07 o
  -1   0  36        6.46        5.00      2.01 o
   0   0  36       42.05       50.60      6.10 o
   1   0  36        6.47        4.99      2.38 o
   2   0  36       19.92       21.08      4.34 o
   3   0  36        2.74        1.57      1.90 o
  -1   1  36        5.96        4.70      1.96 o
   0   1  36       27.56       31.80      4.82 o
   1   1  36        6.02        5.40      2.38 o
   2   1  36        8.82       15.14      3.82 o
   3   1  36       14.86       18.10      4.25 o
  -1   2  36        7.74        5.62      2.17 o
   0   2  36       14.49       15.35      3.37 o
   1   2  36        7.75        8.26      2.76 o
   2   2  36       16.28       15.69      3.86 o
   0   3  36       10.28       14.98      3.39 o
   1   3  36        6.96        9.10      2.94 o
   0  -3  37        0.12       -1.41      1.83 o
  -2  -2  37       14.32       15.02      3.89 o
  -1  -2  37        5.46        3.36      2.53 o
   0  -2  37        9.27       20.59      4.36 o
   1  -2  37        5.44        4.53      2.56 o
   2  -2  37       14.32       16.75      4.47 o
  -2  -1  37       22.24       22.38      4.04 o
  -1  -1  37       17.10       23.75      4.29 o
   0  -1  37        2.87        4.77      2.40 o
   1  -1  37       17.09       21.26      4.31 o
   2  -1  37       22.17       25.33      4.98 o
  -2   0  37        9.79        5.38      2.33 o
  -1   0  37        4.35        3.37      2.19 o
   0   0  37        2.95        5.56      2.74 o
   1   0  37        4.30        4.83      2.42 o
   2   0  37        9.87        6.91      2.71 o
  -1   1  37       17.08       16.55      3.45 o
   0   1  37        2.87        4.59      2.95 o
   1   1  37       17.12       19.90      4.10 o
   2   1  37       22.26       26.38      4.77 o
  -1   2  37        5.43        3.86      1.94 o
   0   2  37        9.27       17.63      3.68 o
   1   2  37        5.46        3.58      2.01 o
   2   2  37       14.35       15.50      3.64 o
   0   3  37        0.12       -1.52      1.63 o
  -1  -2  38        2.16       -1.21      1.90 o
   0  -2  38       12.43       14.85      3.68 o
   1  -2  38        2.16        3.06      2.11 o
  -2  -1  38        6.99        6.99      2.74 o
  -1  -1  38        5.82        6.06      2.72 o
   0  -1  38       52.76       68.16      7.37 o
   1  -1  38        5.84       10.62      3.22 o
   2  -1  38        6.98        6.23      3.31 o
  -2   0  38       61.36       75.05      7.01 o
  -1   0  38        3.87        8.47      2.98 o
   0   0  38       21.68       33.18      5.33 o
   1   0  38        3.92        9.67      3.51 o
   2   0  38       61.53       71.34      7.93 o
  -1   1  38        5.84        7.52      2.59 o
   0   1  38       52.76       66.08      7.05 o
   1   1  38        5.82        3.57      1.91 o
   2   1  38        7.00        6.84      2.85 o
   0   2  38       12.43       12.97      3.25 o
   1   2  38        2.15        5.46      2.48 o
   0  -1  39       25.00       25.99      4.85 o
  -1   0  39       81.73       89.93      8.14 o
   0   0  39        7.30        5.92      2.89 o
   1   0  39       81.58       84.06      8.42 o
   0   1  39       25.00       29.99      5.01 o
 
